# Supplementary material for: Opposing Roles of Testosterone and Cortisol in Prosocial Risk-Taking
Source: Behav Sci (Basel). 2026 Apr 9;16(4):568. doi: 10.3390/bs16040568 (PMC13113937; doi:10.3390/bs16040568)
Supplement: Supplementary file 1 [file behavsci-16-00568-s001.zip]

Archive with 5 entries (4 files):
- behavsci-4144019-supplementary/
- behavsci-4144019-supplementary/R-data-assay1.xlsx
- behavsci-4144019-supplementary/R-data.xlsx
- behavsci-4144019-supplementary/R.txt
- behavsci-4144019-supplementary/supplementary material.pdf
