# Supplementary material for: Opposing Roles of Testosterone and Cortisol in Prosocial Risk-Taking
Source: Behav Sci (Basel). 2026 Apr 9;16(4):568. doi: 10.3390/bs16040568 (PMC13113937; doi:10.3390/bs16040568)
Supplement: Supplementary file 1 [file behavsci-16-00568-s001.zip › behavsci-4144019-supplementary/R-data-assay1.xlsx]

## Sheet: Sheet1
Subject	Age	task conditions(prosocial = 1, self-oriented=0)	Loss-to-Gain probilities	ZT	logC	Choice
1	20	0	1.5	-0.279687	0.179624	0
1	20	0	1.25	-0.279687	0.179624	0
1	20	0	1.5	-0.279687	0.179624	0
1	20	0	0.67	-0.279687	0.179624	1
1	20	0	1.5	-0.279687	0.179624	0
1	20	0	1.5	-0.279687	0.179624	0
1	20	0	2	-0.279687	0.179624	0
1	20	0	1	-0.279687	0.179624	1
1	20	0	2.91	-0.279687	0.179624	0
1	20	0	2.91	-0.279687	0.179624	0
1	20	0	1	-0.279687	0.179624	1
1	20	0	0.67	-0.279687	0.179624	1
1	20	0	1.25	-0.279687	0.179624	0
1	20	0	2.91	-0.279687	0.179624	0
1	20	0	1.25	-0.279687	0.179624	0
1	20	0	2	-0.279687	0.179624	0
1	20	0	2	-0.279687	0.179624	0
1	20	0	0.67	-0.279687	0.179624	1
1	20	0	0.67	-0.279687	0.179624	1
1	20	0	1.5	-0.279687	0.179624	0
1	20	0	1	-0.279687	0.179624	1
1	20	0	2	-0.279687	0.179624	0
1	20	0	0.67	-0.279687	0.179624	1
1	20	0	1	-0.279687	0.179624	1
1	20	0	0.67	-0.279687	0.179624	1
1	20	0	2.91	-0.279687	0.179624	0
1	20	0	2	-0.279687	0.179624	0
1	20	0	1	-0.279687	0.179624	0
1	20	0	1.5	-0.279687	0.179624	0
1	20	0	2.91	-0.279687	0.179624	0
1	20	0	2	-0.279687	0.179624	0
1	20	0	1.5	-0.279687	0.179624	0
1	20	0	2	-0.279687	0.179624	0
1	20	0	1.25	-0.279687	0.179624	0
1	20	0	1.25	-0.279687	0.179624	0
1	20	0	2.91	-0.279687	0.179624	0
1	20	0	1.25	-0.279687	0.179624	0
1	20	0	1	-0.279687	0.179624	1
1	20	0	1.25	-0.279687	0.179624	0
1	20	0	1	-0.279687	0.179624	1
1	20	0	0.67	-0.279687	0.179624	1
1	20	0	2.91	-0.279687	0.179624	0
1	20	0	2	-0.279687	0.179624	0
1	20	0	2	-0.279687	0.179624	0
1	20	0	2.91	-0.279687	0.179624	0
1	20	0	1.25	-0.279687	0.179624	0
1	20	0	1	-0.279687	0.179624	0
1	20	0	1.5	-0.279687	0.179624	0
1	20	0	0.67	-0.279687	0.179624	1
1	20	0	0.67	-0.279687	0.179624	1
1	20	0	0.67	-0.279687	0.179624	1
1	20	0	1.5	-0.279687	0.179624	0
1	20	0	2.91	-0.279687	0.179624	0
1	20	0	1	-0.279687	0.179624	1
1	20	0	2.91	-0.279687	0.179624	0
1	20	0	1.25	-0.279687	0.179624	0
1	20	0	1	-0.279687	0.179624	0
1	20	0	1	-0.279687	0.179624	0
1	20	0	1.5	-0.279687	0.179624	0
1	20	0	0.67	-0.279687	0.179624	1
1	20	0	2.91	-0.279687	0.179624	0
1	20	0	2	-0.279687	0.179624	0
1	20	0	1	-0.279687	0.179624	0
1	20	0	1	-0.279687	0.179624	0
1	20	0	0.67	-0.279687	0.179624	1
1	20	0	2	-0.279687	0.179624	0
1	20	0	1.25	-0.279687	0.179624	0
1	20	0	2.91	-0.279687	0.179624	0
1	20	0	1.5	-0.279687	0.179624	0
1	20	0	2.91	-0.279687	0.179624	0
1	20	0	1.25	-0.279687	0.179624	0
1	20	0	1.5	-0.279687	0.179624	0
1	20	0	1.5	-0.279687	0.179624	0
1	20	0	1	-0.279687	0.179624	0
1	20	0	2.91	-0.279687	0.179624	0
1	20	0	2	-0.279687	0.179624	0
1	20	0	2	-0.279687	0.179624	0
1	20	0	1.5	-0.279687	0.179624	0
1	20	0	1.25	-0.279687	0.179624	0
1	20	0	1.25	-0.279687	0.179624	0
1	20	0	2	-0.279687	0.179624	0
1	20	0	0.67	-0.279687	0.179624	1
1	20	0	0.67	-0.279687	0.179624	1
1	20	0	1.25	-0.279687	0.179624	0
1	20	1	2.91	-0.279687	0.179624	0
1	20	1	1.5	-0.279687	0.179624	0
1	20	1	1.25	-0.279687	0.179624	0
1	20	1	2.91	-0.279687	0.179624	0
1	20	1	1.5	-0.279687	0.179624	0
1	20	1	1	-0.279687	0.179624	0
1	20	1	2.91	-0.279687	0.179624	0
1	20	1	2	-0.279687	0.179624	0
1	20	1	1	-0.279687	0.179624	1
1	20	1	1.25	-0.279687	0.179624	0
1	20	1	1.25	-0.279687	0.179624	0
1	20	1	1.5	-0.279687	0.179624	0
1	20	1	1.25	-0.279687	0.179624	0
1	20	1	0.67	-0.279687	0.179624	1
1	20	1	1	-0.279687	0.179624	0
1	20	1	1	-0.279687	0.179624	0
1	20	1	1.5	-0.279687	0.179624	0
1	20	1	1.5	-0.279687	0.179624	0
1	20	1	1	-0.279687	0.179624	0
1	20	1	1.5	-0.279687	0.179624	0
1	20	1	0.67	-0.279687	0.179624	1
1	20	1	1.5	-0.279687	0.179624	0
1	20	1	2	-0.279687	0.179624	0
1	20	1	0.67	-0.279687	0.179624	1
1	20	1	1	-0.279687	0.179624	0
1	20	1	2	-0.279687	0.179624	0
1	20	1	2	-0.279687	0.179624	0
1	20	1	2	-0.279687	0.179624	0
1	20	1	2.91	-0.279687	0.179624	0
1	20	1	0.67	-0.279687	0.179624	1
1	20	1	0.67	-0.279687	0.179624	1
1	20	1	1.25	-0.279687	0.179624	0
1	20	1	2.91	-0.279687	0.179624	0
1	20	1	1.25	-0.279687	0.179624	0
1	20	1	1.25	-0.279687	0.179624	0
1	20	1	0.67	-0.279687	0.179624	1
1	20	1	2.91	-0.279687	0.179624	0
1	20	1	2	-0.279687	0.179624	0
1	20	1	2	-0.279687	0.179624	0
1	20	1	2.91	-0.279687	0.179624	0
1	20	1	0.67	-0.279687	0.179624	1
1	20	1	1	-0.279687	0.179624	0
1	20	1	2.91	-0.279687	0.179624	0
1	20	1	2.91	-0.279687	0.179624	0
1	20	1	2	-0.279687	0.179624	0
1	20	1	0.67	-0.279687	0.179624	1
1	20	1	0.67	-0.279687	0.179624	1
1	20	1	1	-0.279687	0.179624	1
1	20	1	1.5	-0.279687	0.179624	0
1	20	1	2	-0.279687	0.179624	0
1	20	1	1	-0.279687	0.179624	1
1	20	1	1	-0.279687	0.179624	1
1	20	1	2	-0.279687	0.179624	0
1	20	1	1.5	-0.279687	0.179624	0
1	20	1	1.5	-0.279687	0.179624	0
1	20	1	1.5	-0.279687	0.179624	0
1	20	1	0.67	-0.279687	0.179624	1
1	20	1	2	-0.279687	0.179624	0
1	20	1	1	-0.279687	0.179624	0
1	20	1	1.25	-0.279687	0.179624	0
1	20	1	2.91	-0.279687	0.179624
1	20	1	0.67	-0.279687	0.179624	1
1	20	1	1.25	-0.279687	0.179624	0
1	20	1	1.5	-0.279687	0.179624	0
1	20	1	1.25	-0.279687	0.179624	0
1	20	1	1.25	-0.279687	0.179624	0
1	20	1	1.25	-0.279687	0.179624	0
1	20	1	2.91	-0.279687	0.179624	0
1	20	1	2	-0.279687	0.179624	0
1	20	1	0.67	-0.279687	0.179624	1
1	20	1	1.25	-0.279687	0.179624	0
1	20	1	2	-0.279687	0.179624	0
1	20	1	1	-0.279687	0.179624	0
1	20	1	2	-0.279687	0.179624	0
1	20	1	0.67	-0.279687	0.179624
1	20	1	2.91	-0.279687	0.179624	0
1	20	1	1	-0.279687	0.179624	0
1	20	1	2.91	-0.279687	0.179624
1	20	1	0.67	-0.279687	0.179624	0
1	20	1	1	-0.279687	0.179624	0
1	20	1	1.5	-0.279687	0.179624	0
1	20	1	1.25	-0.279687	0.179624	0
1	20	1	2.91	-0.279687	0.179624	0
1	20	1	1.5	-0.279687	0.179624	0
2	22	0	0.67	-1.04144	0.401654	1
2	22	0	2.91	-1.04144	0.401654	0
2	22	0	1.25	-1.04144	0.401654	0
2	22	0	1.5	-1.04144	0.401654	0
2	22	0	1	-1.04144	0.401654	1
2	22	0	1.25	-1.04144	0.401654	0
2	22	0	0.67	-1.04144	0.401654	1
2	22	0	2.91	-1.04144	0.401654	0
2	22	0	2.91	-1.04144	0.401654	0
2	22	0	1.5	-1.04144	0.401654	0
2	22	0	2	-1.04144	0.401654	0
2	22	0	1	-1.04144	0.401654	1
2	22	0	2.91	-1.04144	0.401654	0
2	22	0	0.67	-1.04144	0.401654	1
2	22	0	2	-1.04144	0.401654	0
2	22	0	1	-1.04144	0.401654	1
2	22	0	1.25	-1.04144	0.401654	0
2	22	0	1.25	-1.04144	0.401654	0
2	22	0	1	-1.04144	0.401654	1
2	22	0	2	-1.04144	0.401654	0
2	22	0	1	-1.04144	0.401654	1
2	22	0	2	-1.04144	0.401654	0
2	22	0	1.5	-1.04144	0.401654	0
2	22	0	2.91	-1.04144	0.401654	0
2	22	0	1.5	-1.04144	0.401654	0
2	22	0	2	-1.04144	0.401654	0
2	22	0	1.25	-1.04144	0.401654	1
2	22	0	1.25	-1.04144	0.401654	1
2	22	0	1.25	-1.04144	0.401654	0
2	22	0	2	-1.04144	0.401654	0
2	22	0	0.67	-1.04144	0.401654	1
2	22	0	0.67	-1.04144	0.401654	1
2	22	0	1.5	-1.04144	0.401654	0
2	22	0	2	-1.04144	0.401654	0
2	22	0	0.67	-1.04144	0.401654	1
2	22	0	1.5	-1.04144	0.401654	0
2	22	0	0.67	-1.04144	0.401654	1
2	22	0	2.91	-1.04144	0.401654	0
2	22	0	2.91	-1.04144	0.401654	0
2	22	0	1	-1.04144	0.401654	1
2	22	0	1	-1.04144	0.401654	1
2	22	0	1.5	-1.04144	0.401654	0
2	22	0	0.67	-1.04144	0.401654	1
2	22	0	2.91	-1.04144	0.401654	0
2	22	0	1.25	-1.04144	0.401654	0
2	22	0	2	-1.04144	0.401654	0
2	22	0	2	-1.04144	0.401654	0
2	22	0	0.67	-1.04144	0.401654	1
2	22	0	1	-1.04144	0.401654	1
2	22	0	1.25	-1.04144	0.401654	0
2	22	0	1.5	-1.04144	0.401654	0
2	22	0	1	-1.04144	0.401654	1
2	22	0	1.25	-1.04144	0.401654	0
2	22	0	1	-1.04144	0.401654	1
2	22	0	2.91	-1.04144	0.401654	0
2	22	0	1	-1.04144	0.401654	1
2	22	0	2	-1.04144	0.401654	0
2	22	0	0.67	-1.04144	0.401654	1
2	22	0	1.25	-1.04144	0.401654	0
2	22	0	0.67	-1.04144	0.401654	1
2	22	0	1.25	-1.04144	0.401654	1
2	22	0	1	-1.04144	0.401654	1
2	22	0	0.67	-1.04144	0.401654	1
2	22	0	0.67	-1.04144	0.401654	1
2	22	0	1.25	-1.04144	0.401654	1
2	22	0	2.91	-1.04144	0.401654	0
2	22	0	2	-1.04144	0.401654	0
2	22	0	2	-1.04144	0.401654	0
2	22	0	1.5	-1.04144	0.401654	0
2	22	0	1.5	-1.04144	0.401654	0
2	22	0	2	-1.04144	0.401654	0
2	22	0	2.91	-1.04144	0.401654	0
2	22	0	1	-1.04144	0.401654	1
2	22	0	2.91	-1.04144	0.401654	0
2	22	0	1.5	-1.04144	0.401654	0
2	22	0	1	-1.04144	0.401654	1
2	22	0	2.91	-1.04144	0.401654	0
2	22	0	1.5	-1.04144	0.401654	0
2	22	0	0.67	-1.04144	0.401654	1
2	22	0	1.25	-1.04144	0.401654	1
2	22	0	2	-1.04144	0.401654	0
2	22	0	1.5	-1.04144	0.401654	1
2	22	0	2.91	-1.04144	0.401654	0
2	22	0	1.5	-1.04144	0.401654	1
2	22	1	0.67	-1.04144	0.401654	1
2	22	1	1.5	-1.04144	0.401654	0
2	22	1	0.67	-1.04144	0.401654	1
2	22	1	1.25	-1.04144	0.401654	1
2	22	1	2.91	-1.04144	0.401654	0
2	22	1	2	-1.04144	0.401654	0
2	22	1	2	-1.04144	0.401654	0
2	22	1	2.91	-1.04144	0.401654	0
2	22	1	1	-1.04144	0.401654	1
2	22	1	2	-1.04144	0.401654	0
2	22	1	0.67	-1.04144	0.401654	1
2	22	1	1.5	-1.04144	0.401654	1
2	22	1	1.5	-1.04144	0.401654	0
2	22	1	1	-1.04144	0.401654	1
2	22	1	1	-1.04144	0.401654	1
2	22	1	2	-1.04144	0.401654	0
2	22	1	0.67	-1.04144	0.401654	1
2	22	1	0.67	-1.04144	0.401654	1
2	22	1	1.5	-1.04144	0.401654	0
2	22	1	1.25	-1.04144	0.401654	1
2	22	1	2.91	-1.04144	0.401654	0
2	22	1	0.67	-1.04144	0.401654	1
2	22	1	1.5	-1.04144	0.401654
2	22	1	1.25	-1.04144	0.401654	1
2	22	1	2.91	-1.04144	0.401654	0
2	22	1	2	-1.04144	0.401654	1
2	22	1	2.91	-1.04144	0.401654	0
2	22	1	1.25	-1.04144	0.401654	1
2	22	1	1	-1.04144	0.401654	1
2	22	1	2.91	-1.04144	0.401654	0
2	22	1	1.5	-1.04144	0.401654
2	22	1	1	-1.04144	0.401654	1
2	22	1	2	-1.04144	0.401654	0
2	22	1	2	-1.04144	0.401654	0
2	22	1	1.25	-1.04144	0.401654	1
2	22	1	1.5	-1.04144	0.401654	0
2	22	1	1	-1.04144	0.401654	1
2	22	1	1	-1.04144	0.401654	0
2	22	1	0.67	-1.04144	0.401654	1
2	22	1	1.25	-1.04144	0.401654	1
2	22	1	2.91	-1.04144	0.401654	0
2	22	1	1.25	-1.04144	0.401654	1
2	22	1	2	-1.04144	0.401654	0
2	22	1	1.5	-1.04144	0.401654	1
2	22	1	1.5	-1.04144	0.401654	0
2	22	1	0.67	-1.04144	0.401654	1
2	22	1	1	-1.04144	0.401654	1
2	22	1	2.91	-1.04144	0.401654	0
2	22	1	2	-1.04144	0.401654	0
2	22	1	1	-1.04144	0.401654	1
2	22	1	1.25	-1.04144	0.401654
2	22	1	1.25	-1.04144	0.401654	0
2	22	1	1.5	-1.04144	0.401654	0
2	22	1	2.91	-1.04144	0.401654	0
2	22	1	1	-1.04144	0.401654	1
2	22	1	1.25	-1.04144	0.401654	1
2	22	1	2	-1.04144	0.401654	0
2	22	1	1	-1.04144	0.401654	1
2	22	1	2.91	-1.04144	0.401654	0
2	22	1	2	-1.04144	0.401654	0
2	22	1	0.67	-1.04144	0.401654	1
2	22	1	1	-1.04144	0.401654	1
2	22	1	2	-1.04144	0.401654	0
2	22	1	0.67	-1.04144	0.401654	1
2	22	1	0.67	-1.04144	0.401654
2	22	1	1.25	-1.04144	0.401654
2	22	1	1	-1.04144	0.401654	1
2	22	1	0.67	-1.04144	0.401654	1
2	22	1	1.25	-1.04144	0.401654	1
2	22	1	2.91	-1.04144	0.401654	0
2	22	1	2.91	-1.04144	0.401654	0
2	22	1	2	-1.04144	0.401654	0
2	22	1	1.5	-1.04144	0.401654	0
2	22	1	2.91	-1.04144	0.401654	0
2	22	1	1.5	-1.04144	0.401654	0
2	22	1	2	-1.04144	0.401654
2	22	1	0.67	-1.04144	0.401654	1
2	22	1	1	-1.04144	0.401654	1
2	22	1	0.67	-1.04144	0.401654	1
2	22	1	1.25	-1.04144	0.401654	0
2	22	1	2.91	-1.04144	0.401654	0
2	22	1	1.5	-1.04144	0.401654	0
2	22	1	1.5	-1.04144	0.401654
2	22	1	1.25	-1.04144	0.401654	0
3	27	0	1	1.08371	0.567522	1
3	27	0	0.67	1.08371	0.567522	1
3	27	0	2.91	1.08371	0.567522	0
3	27	0	2	1.08371	0.567522	0
3	27	0	2.91	1.08371	0.567522	0
3	27	0	1.25	1.08371	0.567522	1
3	27	0	2	1.08371	0.567522	0
3	27	0	2	1.08371	0.567522	0
3	27	0	1.5	1.08371	0.567522	1
3	27	0	2	1.08371	0.567522	0
3	27	0	1.5	1.08371	0.567522	1
3	27	0	1.5	1.08371	0.567522	1
3	27	0	0.67	1.08371	0.567522	1
3	27	0	1.25	1.08371	0.567522	1
3	27	0	1	1.08371	0.567522	1
3	27	0	2.91	1.08371	0.567522	0
3	27	0	2	1.08371	0.567522	0
3	27	0	1.5	1.08371	0.567522	1
3	27	0	1.25	1.08371	0.567522	1
3	27	0	1.25	1.08371	0.567522	1
3	27	0	2.91	1.08371	0.567522	0
3	27	0	1.5	1.08371	0.567522	1
3	27	0	1	1.08371	0.567522	1
3	27	0	0.67	1.08371	0.567522	1
3	27	0	1	1.08371	0.567522	1
3	27	0	1.5	1.08371	0.567522	1
3	27	0	0.67	1.08371	0.567522	1
3	27	0	1	1.08371	0.567522	1
3	27	0	1	1.08371	0.567522	1
3	27	0	2.91	1.08371	0.567522	0
3	27	0	0.67	1.08371	0.567522	1
3	27	0	2.91	1.08371	0.567522	0
3	27	0	2	1.08371	0.567522	0
3	27	0	1	1.08371	0.567522	1
3	27	0	1.5	1.08371	0.567522	0
3	27	0	1.25	1.08371	0.567522	0
3	27	0	2.91	1.08371	0.567522	0
3	27	0	0.67	1.08371	0.567522	1
3	27	0	1.25	1.08371	0.567522	1
3	27	0	2	1.08371	0.567522	0
3	27	0	0.67	1.08371	0.567522	1
3	27	0	1.25	1.08371	0.567522	1
3	27	0	1.5	1.08371	0.567522	1
3	27	0	1.25	1.08371	0.567522	1
3	27	0	1.5	1.08371	0.567522	1
3	27	0	2.91	1.08371	0.567522	0
3	27	0	0.67	1.08371	0.567522	1
3	27	0	1.5	1.08371	0.567522	1
3	27	0	2	1.08371	0.567522	0
3	27	0	0.67	1.08371	0.567522	1
3	27	0	2.91	1.08371	0.567522	0
3	27	0	1	1.08371	0.567522	1
3	27	0	1.25	1.08371	0.567522	1
3	27	0	0.67	1.08371	0.567522	1
3	27	0	1	1.08371	0.567522	1
3	27	0	2.91	1.08371	0.567522	0
3	27	0	2	1.08371	0.567522	1
3	27	0	2	1.08371	0.567522	1
3	27	0	1.25	1.08371	0.567522	1
3	27	0	1	1.08371	0.567522	1
3	27	0	0.67	1.08371	0.567522
3	27	0	1.5	1.08371	0.567522	1
3	27	0	1.5	1.08371	0.567522	1
3	27	0	2	1.08371	0.567522
3	27	0	0.67	1.08371	0.567522	1
3	27	0	1.5	1.08371	0.567522	1
3	27	0	2	1.08371	0.567522	0
3	27	0	0.67	1.08371	0.567522	1
3	27	0	2.91	1.08371	0.567522	0
3	27	0	1.25	1.08371	0.567522	1
3	27	0	1	1.08371	0.567522	1
3	27	0	1.25	1.08371	0.567522	1
3	27	0	0.67	1.08371	0.567522	1
3	27	0	2.91	1.08371	0.567522	0
3	27	0	1	1.08371	0.567522	1
3	27	0	1	1.08371	0.567522	1
3	27	0	1.25	1.08371	0.567522
3	27	0	2.91	1.08371	0.567522	0
3	27	0	1	1.08371	0.567522	1
3	27	0	2	1.08371	0.567522
3	27	0	2.91	1.08371	0.567522
3	27	0	2	1.08371	0.567522	0
3	27	0	1.25	1.08371	0.567522	1
3	27	0	1.5	1.08371	0.567522	1
3	27	1	0.67	1.08371	0.567522	1
3	27	1	1	1.08371	0.567522	1
3	27	1	2	1.08371	0.567522	0
3	27	1	2.91	1.08371	0.567522	0
3	27	1	0.67	1.08371	0.567522	1
3	27	1	2	1.08371	0.567522	0
3	27	1	2.91	1.08371	0.567522	0
3	27	1	2.91	1.08371	0.567522	0
3	27	1	0.67	1.08371	0.567522	1
3	27	1	0.67	1.08371	0.567522	1
3	27	1	1.25	1.08371	0.567522	1
3	27	1	2	1.08371	0.567522	1
3	27	1	1.5	1.08371	0.567522	1
3	27	1	1	1.08371	0.567522	1
3	27	1	1.5	1.08371	0.567522	0
3	27	1	2.91	1.08371	0.567522	0
3	27	1	1.5	1.08371	0.567522	1
3	27	1	1	1.08371	0.567522	1
3	27	1	2.91	1.08371	0.567522	0
3	27	1	2.91	1.08371	0.567522	0
3	27	1	2	1.08371	0.567522	0
3	27	1	1.5	1.08371	0.567522	1
3	27	1	2	1.08371	0.567522	0
3	27	1	1	1.08371	0.567522	1
3	27	1	1.25	1.08371	0.567522	1
3	27	1	1.25	1.08371	0.567522	1
3	27	1	1.25	1.08371	0.567522	1
3	27	1	1.25	1.08371	0.567522	1
3	27	1	1.5	1.08371	0.567522	1
3	27	1	2	1.08371	0.567522	0
3	27	1	2.91	1.08371	0.567522	0
3	27	1	0.67	1.08371	0.567522	1
3	27	1	1.25	1.08371	0.567522	1
3	27	1	0.67	1.08371	0.567522	1
3	27	1	1.25	1.08371	0.567522	1
3	27	1	1	1.08371	0.567522	1
3	27	1	1.5	1.08371	0.567522	1
3	27	1	0.67	1.08371	0.567522	1
3	27	1	1	1.08371	0.567522	1
3	27	1	2	1.08371	0.567522	0
3	27	1	1.5	1.08371	0.567522	1
3	27	1	1	1.08371	0.567522	1
3	27	1	1.25	1.08371	0.567522	1
3	27	1	2.91	1.08371	0.567522	0
3	27	1	1.25	1.08371	0.567522	1
3	27	1	2	1.08371	0.567522	0
3	27	1	2.91	1.08371	0.567522	0
3	27	1	0.67	1.08371	0.567522	1
3	27	1	2	1.08371	0.567522	0
3	27	1	1.5	1.08371	0.567522	0
3	27	1	1.25	1.08371	0.567522	1
3	27	1	1	1.08371	0.567522	1
3	27	1	2.91	1.08371	0.567522	0
3	27	1	1.25	1.08371	0.567522	1
3	27	1	1	1.08371	0.567522
3	27	1	2	1.08371	0.567522	0
3	27	1	2.91	1.08371	0.567522	0
3	27	1	2	1.08371	0.567522	0
3	27	1	1	1.08371	0.567522	1
3	27	1	1.25	1.08371	0.567522	1
3	27	1	2	1.08371	0.567522	0
3	27	1	1.25	1.08371	0.567522	1
3	27	1	2.91	1.08371	0.567522	0
3	27	1	1	1.08371	0.567522	1
3	27	1	2	1.08371	0.567522	0
3	27	1	1.25	1.08371	0.567522	1
3	27	1	1	1.08371	0.567522	1
3	27	1	1.5	1.08371	0.567522	1
3	27	1	1.5	1.08371	0.567522	1
3	27	1	0.67	1.08371	0.567522	1
3	27	1	1.5	1.08371	0.567522	1
3	27	1	1.5	1.08371	0.567522	1
3	27	1	1.5	1.08371	0.567522	1
3	27	1	1	1.08371	0.567522	1
3	27	1	1.5	1.08371	0.567522	1
3	27	1	2.91	1.08371	0.567522	0
3	27	1	0.67	1.08371	0.567522	1
3	27	1	1	1.08371	0.567522	1
3	27	1	2	1.08371	0.567522	0
3	27	1	0.67	1.08371	0.567522	1
3	27	1	2.91	1.08371	0.567522	0
3	27	1	0.67	1.08371	0.567522	1
3	27	1	0.67	1.08371	0.567522	1
3	27	1	0.67	1.08371	0.567522	1
4	20	0	1.25	0.180269	0.284373	1
4	20	0	1.5	0.180269	0.284373	0
4	20	0	1.5	0.180269	0.284373	1
4	20	0	0.67	0.180269	0.284373	1
4	20	0	2	0.180269	0.284373	0
4	20	0	1	0.180269	0.284373	1
4	20	0	2.91	0.180269	0.284373	0
4	20	0	1.5	0.180269	0.284373	0
4	20	0	2.91	0.180269	0.284373	0
4	20	0	2.91	0.180269	0.284373	0
4	20	0	1	0.180269	0.284373	1
4	20	0	2	0.180269	0.284373	0
4	20	0	1.25	0.180269	0.284373	1
4	20	0	0.67	0.180269	0.284373	1
4	20	0	2.91	0.180269	0.284373	0
4	20	0	2	0.180269	0.284373	0
4	20	0	1.25	0.180269	0.284373	1
4	20	0	0.67	0.180269	0.284373	1
4	20	0	1.5	0.180269	0.284373	0
4	20	0	1.25	0.180269	0.284373	1
4	20	0	1.5	0.180269	0.284373	0
4	20	0	0.67	0.180269	0.284373	1
4	20	0	0.67	0.180269	0.284373	1
4	20	0	1	0.180269	0.284373	1
4	20	0	1.25	0.180269	0.284373	1
4	20	0	1	0.180269	0.284373	1
4	20	0	2	0.180269	0.284373	0
4	20	0	2.91	0.180269	0.284373	0
4	20	0	2	0.180269	0.284373	0
4	20	0	2	0.180269	0.284373	0
4	20	0	2.91	0.180269	0.284373	0
4	20	0	2.91	0.180269	0.284373	0
4	20	0	1.25	0.180269	0.284373	1
4	20	0	0.67	0.180269	0.284373	1
4	20	0	0.67	0.180269	0.284373	1
4	20	0	1	0.180269	0.284373	1
4	20	0	2	0.180269	0.284373	0
4	20	0	1	0.180269	0.284373	1
4	20	0	1.5	0.180269	0.284373	0
4	20	0	1	0.180269	0.284373	1
4	20	0	1.5	0.180269	0.284373	1
4	20	0	1.25	0.180269	0.284373	1
4	20	0	1	0.180269	0.284373	1
4	20	0	2	0.180269	0.284373	0
4	20	0	1	0.180269	0.284373	1
4	20	0	1.5	0.180269	0.284373	1
4	20	0	1	0.180269	0.284373	1
4	20	0	1	0.180269	0.284373	1
4	20	0	1.5	0.180269	0.284373	0
4	20	0	0.67	0.180269	0.284373	1
4	20	0	0.67	0.180269	0.284373	1
4	20	0	0.67	0.180269	0.284373	1
4	20	0	2	0.180269	0.284373	0
4	20	0	1.5	0.180269	0.284373	1
4	20	0	2	0.180269	0.284373	0
4	20	0	2.91	0.180269	0.284373	0
4	20	0	1.25	0.180269	0.284373	1
4	20	0	1.5	0.180269	0.284373	0
4	20	0	1.25	0.180269	0.284373	1
4	20	0	1	0.180269	0.284373	1
4	20	0	1.25	0.180269	0.284373	1
4	20	0	2.91	0.180269	0.284373	0
4	20	0	0.67	0.180269	0.284373	1
4	20	0	2.91	0.180269	0.284373	0
4	20	0	1.5	0.180269	0.284373	0
4	20	0	1.25	0.180269	0.284373	1
4	20	0	2	0.180269	0.284373	0
4	20	0	1.25	0.180269	0.284373	1
4	20	0	1.5	0.180269	0.284373	0
4	20	0	1	0.180269	0.284373	1
4	20	0	2.91	0.180269	0.284373	0
4	20	0	0.67	0.180269	0.284373	1
4	20	0	2	0.180269	0.284373	0
4	20	0	2.91	0.180269	0.284373	0
4	20	0	2	0.180269	0.284373	0
4	20	0	2.91	0.180269	0.284373	0
4	20	0	2.91	0.180269	0.284373	0
4	20	0	1.25	0.180269	0.284373	1
4	20	0	1.25	0.180269	0.284373	1
4	20	0	0.67	0.180269	0.284373	1
4	20	0	1	0.180269	0.284373	1
4	20	0	2	0.180269	0.284373	0
4	20	0	1.5	0.180269	0.284373	0
4	20	0	0.67	0.180269	0.284373	1
4	20	1	0.67	0.180269	0.284373	1
4	20	1	0.67	0.180269	0.284373	1
4	20	1	1.5	0.180269	0.284373	0
4	20	1	1.5	0.180269	0.284373	0
4	20	1	1	0.180269	0.284373	1
4	20	1	2	0.180269	0.284373	0
4	20	1	0.67	0.180269	0.284373	1
4	20	1	2.91	0.180269	0.284373	0
4	20	1	1	0.180269	0.284373	1
4	20	1	1.25	0.180269	0.284373	1
4	20	1	0.67	0.180269	0.284373	1
4	20	1	1	0.180269	0.284373	1
4	20	1	2.91	0.180269	0.284373	0
4	20	1	1.25	0.180269	0.284373	1
4	20	1	1	0.180269	0.284373	1
4	20	1	2.91	0.180269	0.284373	0
4	20	1	0.67	0.180269	0.284373	1
4	20	1	2.91	0.180269	0.284373	0
4	20	1	2	0.180269	0.284373	0
4	20	1	1.5	0.180269	0.284373	0
4	20	1	1.5	0.180269	0.284373	0
4	20	1	0.67	0.180269	0.284373	1
4	20	1	2	0.180269	0.284373	0
4	20	1	2	0.180269	0.284373	0
4	20	1	1	0.180269	0.284373	1
4	20	1	1.5	0.180269	0.284373	0
4	20	1	2	0.180269	0.284373	0
4	20	1	1	0.180269	0.284373	1
4	20	1	1.25	0.180269	0.284373	0
4	20	1	1.25	0.180269	0.284373	1
4	20	1	2.91	0.180269	0.284373	0
4	20	1	1.25	0.180269	0.284373	1
4	20	1	1.25	0.180269	0.284373	0
4	20	1	1	0.180269	0.284373	1
4	20	1	2.91	0.180269	0.284373	0
4	20	1	0.67	0.180269	0.284373	1
4	20	1	2	0.180269	0.284373	0
4	20	1	2.91	0.180269	0.284373	0
4	20	1	1.5	0.180269	0.284373	0
4	20	1	1.25	0.180269	0.284373	1
4	20	1	2	0.180269	0.284373	0
4	20	1	1.5	0.180269	0.284373	0
4	20	1	1.25	0.180269	0.284373
4	20	1	2.91	0.180269	0.284373	0
4	20	1	1.5	0.180269	0.284373	0
4	20	1	0.67	0.180269	0.284373	1
4	20	1	1.25	0.180269	0.284373	1
4	20	1	2.91	0.180269	0.284373	0
4	20	1	2.91	0.180269	0.284373	0
4	20	1	1	0.180269	0.284373	1
4	20	1	0.67	0.180269	0.284373	1
4	20	1	0.67	0.180269	0.284373	1
4	20	1	2.91	0.180269	0.284373	0
4	20	1	1	0.180269	0.284373	1
4	20	1	2	0.180269	0.284373	0
4	20	1	2	0.180269	0.284373	0
4	20	1	1.5	0.180269	0.284373	0
4	20	1	1	0.180269	0.284373	1
4	20	1	1	0.180269	0.284373	1
4	20	1	2.91	0.180269	0.284373	0
4	20	1	2	0.180269	0.284373	0
4	20	1	1.25	0.180269	0.284373	0
4	20	1	0.67	0.180269	0.284373	1
4	20	1	1	0.180269	0.284373	1
4	20	1	1.5	0.180269	0.284373	0
4	20	1	1	0.180269	0.284373	1
4	20	1	2	0.180269	0.284373	0
4	20	1	0.67	0.180269	0.284373	1
4	20	1	2.91	0.180269	0.284373	0
4	20	1	1.5	0.180269	0.284373	0
4	20	1	2	0.180269	0.284373	0
4	20	1	2.91	0.180269	0.284373	0
4	20	1	1.25	0.180269	0.284373	1
4	20	1	1.25	0.180269	0.284373	1
4	20	1	2	0.180269	0.284373	0
4	20	1	0.67	0.180269	0.284373	1
4	20	1	1.5	0.180269	0.284373	0
4	20	1	1.5	0.180269	0.284373	0
4	20	1	2	0.180269	0.284373	0
4	20	1	1	0.180269	0.284373	1
4	20	1	0.67	0.180269	0.284373	1
4	20	1	1.25	0.180269	0.284373	1
4	20	1	1.5	0.180269	0.284373	0
4	20	1	1.25	0.180269	0.284373	0
5	19	0	1.25	2.08107	0.237751	1
5	19	0	2.91	2.08107	0.237751	0
5	19	0	1.25	2.08107	0.237751	0
5	19	0	1.5	2.08107	0.237751	1
5	19	0	2.91	2.08107	0.237751	0
5	19	0	1	2.08107	0.237751	1
5	19	0	2.91	2.08107	0.237751	1
5	19	0	1	2.08107	0.237751	0
5	19	0	1	2.08107	0.237751	1
5	19	0	1.5	2.08107	0.237751	1
5	19	0	1.5	2.08107	0.237751	0
5	19	0	1	2.08107	0.237751	1
5	19	0	0.67	2.08107	0.237751	1
5	19	0	1.5	2.08107	0.237751	0
5	19	0	0.67	2.08107	0.237751	1
5	19	0	2	2.08107	0.237751	1
5	19	0	2.91	2.08107	0.237751	1
5	19	0	0.67	2.08107	0.237751	1
5	19	0	2	2.08107	0.237751	0
5	19	0	1.25	2.08107	0.237751	1
5	19	0	0.67	2.08107	0.237751	0
5	19	0	1.5	2.08107	0.237751	1
5	19	0	1	2.08107	0.237751	1
5	19	0	2	2.08107	0.237751	0
5	19	0	1.5	2.08107	0.237751	0
5	19	0	2	2.08107	0.237751	1
5	19	0	0.67	2.08107	0.237751	1
5	19	0	2	2.08107	0.237751	1
5	19	0	1.25	2.08107	0.237751	1
5	19	0	1.25	2.08107	0.237751	1
5	19	0	2.91	2.08107	0.237751	0
5	19	0	1	2.08107	0.237751	1
5	19	0	0.67	2.08107	0.237751	1
5	19	0	1	2.08107	0.237751	1
5	19	0	2.91	2.08107	0.237751	0
5	19	0	1.5	2.08107	0.237751	0
5	19	0	1.25	2.08107	0.237751	1
5	19	0	2	2.08107	0.237751	0
5	19	0	2.91	2.08107	0.237751
5	19	0	2	2.08107	0.237751	1
5	19	0	1.25	2.08107	0.237751	1
5	19	0	0.67	2.08107	0.237751	1
5	19	0	2	2.08107	0.237751	0
5	19	0	1	2.08107	0.237751	1
5	19	0	2	2.08107	0.237751	1
5	19	0	2.91	2.08107	0.237751	1
5	19	0	1.25	2.08107	0.237751	1
5	19	0	1.5	2.08107	0.237751	1
5	19	0	1.5	2.08107	0.237751	1
5	19	0	1	2.08107	0.237751	1
5	19	0	2	2.08107	0.237751	0
5	19	0	2.91	2.08107	0.237751	0
5	19	0	1.25	2.08107	0.237751	1
5	19	0	1	2.08107	0.237751	1
5	19	0	1.25	2.08107	0.237751	1
5	19	0	1	2.08107	0.237751	1
5	19	0	1.5	2.08107	0.237751	1
5	19	0	2.91	2.08107	0.237751	0
5	19	0	2.91	2.08107	0.237751	0
5	19	0	2.91	2.08107	0.237751	0
5	19	0	2	2.08107	0.237751	1
5	19	0	1.5	2.08107	0.237751	1
5	19	0	1.5	2.08107	0.237751	1
5	19	0	1.5	2.08107	0.237751	0
5	19	0	2	2.08107	0.237751	1
5	19	0	0.67	2.08107	0.237751	1
5	19	0	1	2.08107	0.237751	1
5	19	0	1.25	2.08107	0.237751	1
5	19	0	1.25	2.08107	0.237751	1
5	19	0	0.67	2.08107	0.237751	1
5	19	0	2.91	2.08107	0.237751	1
5	19	0	0.67	2.08107	0.237751	1
5	19	0	1.25	2.08107	0.237751	1
5	19	0	0.67	2.08107	0.237751	1
5	19	0	1	2.08107	0.237751	1
5	19	0	1.25	2.08107	0.237751	0
5	19	0	2.91	2.08107	0.237751	1
5	19	0	2	2.08107	0.237751	1
5	19	0	2	2.08107	0.237751	0
5	19	0	0.67	2.08107	0.237751	1
5	19	0	0.67	2.08107	0.237751	1
5	19	0	1.5	2.08107	0.237751	1
5	19	0	1	2.08107	0.237751	1
5	19	0	0.67	2.08107	0.237751	1
5	19	1	1.5	2.08107	0.237751	1
5	19	1	2	2.08107	0.237751	0
5	19	1	2.91	2.08107	0.237751	0
5	19	1	1	2.08107	0.237751	1
5	19	1	1.5	2.08107	0.237751	0
5	19	1	1.5	2.08107	0.237751	1
5	19	1	1	2.08107	0.237751	1
5	19	1	2.91	2.08107	0.237751	1
5	19	1	2.91	2.08107	0.237751	1
5	19	1	0.67	2.08107	0.237751	1
5	19	1	1.25	2.08107	0.237751	1
5	19	1	1	2.08107	0.237751	1
5	19	1	2	2.08107	0.237751	1
5	19	1	0.67	2.08107	0.237751	1
5	19	1	1	2.08107	0.237751	1
5	19	1	2.91	2.08107	0.237751	1
5	19	1	1	2.08107	0.237751	1
5	19	1	2	2.08107	0.237751	1
5	19	1	2	2.08107	0.237751	1
5	19	1	1	2.08107	0.237751	1
5	19	1	2.91	2.08107	0.237751	1
5	19	1	2.91	2.08107	0.237751	1
5	19	1	0.67	2.08107	0.237751	1
5	19	1	2	2.08107	0.237751	1
5	19	1	1	2.08107	0.237751	1
5	19	1	1.25	2.08107	0.237751	1
5	19	1	1.25	2.08107	0.237751	1
5	19	1	0.67	2.08107	0.237751	1
5	19	1	1.25	2.08107	0.237751	1
5	19	1	1.5	2.08107	0.237751	1
5	19	1	1.25	2.08107	0.237751	1
5	19	1	0.67	2.08107	0.237751	1
5	19	1	1.5	2.08107	0.237751	1
5	19	1	2	2.08107	0.237751	1
5	19	1	0.67	2.08107	0.237751	1
5	19	1	1.5	2.08107	0.237751	1
5	19	1	1.25	2.08107	0.237751	1
5	19	1	1.25	2.08107	0.237751	1
5	19	1	2.91	2.08107	0.237751	1
5	19	1	2	2.08107	0.237751	1
5	19	1	1.5	2.08107	0.237751	1
5	19	1	0.67	2.08107	0.237751	1
5	19	1	2.91	2.08107	0.237751	1
5	19	1	2	2.08107	0.237751	1
5	19	1	1.5	2.08107	0.237751	1
5	19	1	1.5	2.08107	0.237751	1
5	19	1	1.25	2.08107	0.237751	1
5	19	1	1.25	2.08107	0.237751	1
5	19	1	1	2.08107	0.237751	1
5	19	1	1.5	2.08107	0.237751	1
5	19	1	1	2.08107	0.237751	1
5	19	1	0.67	2.08107	0.237751	1
5	19	1	0.67	2.08107	0.237751	1
5	19	1	1.5	2.08107	0.237751	1
5	19	1	1.25	2.08107	0.237751	1
5	19	1	1	2.08107	0.237751	1
5	19	1	2.91	2.08107	0.237751	1
5	19	1	2.91	2.08107	0.237751	1
5	19	1	1	2.08107	0.237751	1
5	19	1	2	2.08107	0.237751	1
5	19	1	1.25	2.08107	0.237751	1
5	19	1	1.5	2.08107	0.237751	1
5	19	1	1.25	2.08107	0.237751	1
5	19	1	2	2.08107	0.237751	1
5	19	1	2.91	2.08107	0.237751	1
5	19	1	1.25	2.08107	0.237751	1
5	19	1	0.67	2.08107	0.237751	1
5	19	1	1.25	2.08107	0.237751	1
5	19	1	0.67	2.08107	0.237751	1
5	19	1	1.5	2.08107	0.237751	1
5	19	1	2	2.08107	0.237751	1
5	19	1	2.91	2.08107	0.237751	1
5	19	1	2	2.08107	0.237751	1
5	19	1	1	2.08107	0.237751	1
5	19	1	0.67	2.08107	0.237751	1
5	19	1	1.5	2.08107	0.237751	1
5	19	1	0.67	2.08107	0.237751	1
5	19	1	2	2.08107	0.237751	1
5	19	1	0.67	2.08107	0.237751	1
5	19	1	2	2.08107	0.237751	1
5	19	1	1	2.08107	0.237751	1
5	19	1	2.91	2.08107	0.237751	1
5	19	1	1	2.08107	0.237751	1
5	19	1	2.91	2.08107	0.237751	1
6	24	0	2	-0.361466	0.377105	0
6	24	0	0.67	-0.361466	0.377105	1
6	24	0	2.91	-0.361466	0.377105	0
6	24	0	0.67	-0.361466	0.377105	1
6	24	0	2	-0.361466	0.377105	0
6	24	0	2.91	-0.361466	0.377105	0
6	24	0	2.91	-0.361466	0.377105	0
6	24	0	1.25	-0.361466	0.377105	0
6	24	0	2	-0.361466	0.377105	0
6	24	0	1.25	-0.361466	0.377105	1
6	24	0	2	-0.361466	0.377105	0
6	24	0	1	-0.361466	0.377105	1
6	24	0	1	-0.361466	0.377105	1
6	24	0	1.5	-0.361466	0.377105	0
6	24	0	1	-0.361466	0.377105	1
6	24	0	2.91	-0.361466	0.377105	0
6	24	0	1.5	-0.361466	0.377105	0
6	24	0	2.91	-0.361466	0.377105	0
6	24	0	2.91	-0.361466	0.377105	0
6	24	0	2	-0.361466	0.377105	0
6	24	0	1.25	-0.361466	0.377105	1
6	24	0	1.5	-0.361466	0.377105	0
6	24	0	0.67	-0.361466	0.377105	1
6	24	0	1.5	-0.361466	0.377105	0
6	24	0	1.5	-0.361466	0.377105	0
6	24	0	1	-0.361466	0.377105	1
6	24	0	0.67	-0.361466	0.377105	1
6	24	0	1.25	-0.361466	0.377105	1
6	24	0	0.67	-0.361466	0.377105	1
6	24	0	2	-0.361466	0.377105	0
6	24	0	2.91	-0.361466	0.377105	0
6	24	0	1	-0.361466	0.377105	1
6	24	0	0.67	-0.361466	0.377105	1
6	24	0	1	-0.361466	0.377105	1
6	24	0	1.5	-0.361466	0.377105	0
6	24	0	1	-0.361466	0.377105	1
6	24	0	1.5	-0.361466	0.377105	0
6	24	0	2	-0.361466	0.377105	0
6	24	0	0.67	-0.361466	0.377105	1
6	24	0	1.25	-0.361466	0.377105	1
6	24	0	1.25	-0.361466	0.377105	1
6	24	0	1.25	-0.361466	0.377105	1
6	24	0	2.91	-0.361466	0.377105	0
6	24	0	1	-0.361466	0.377105	1
6	24	0	0.67	-0.361466	0.377105	1
6	24	0	2.91	-0.361466	0.377105	0
6	24	0	1.5	-0.361466	0.377105	0
6	24	0	1.5	-0.361466	0.377105	0
6	24	0	2	-0.361466	0.377105	0
6	24	0	2	-0.361466	0.377105	0
6	24	0	2.91	-0.361466	0.377105
6	24	0	1.25	-0.361466	0.377105	1
6	24	0	2	-0.361466	0.377105	0
6	24	0	1	-0.361466	0.377105	1
6	24	0	2.91	-0.361466	0.377105	0
6	24	0	1.5	-0.361466	0.377105	0
6	24	0	2.91	-0.361466	0.377105	0
6	24	0	1.25	-0.361466	0.377105	1
6	24	0	0.67	-0.361466	0.377105	1
6	24	0	1.25	-0.361466	0.377105	1
6	24	0	2	-0.361466	0.377105	0
6	24	0	1.5	-0.361466	0.377105	0
6	24	0	1	-0.361466	0.377105	1
6	24	0	1	-0.361466	0.377105	1
6	24	0	1.25	-0.361466	0.377105	0
6	24	0	2	-0.361466	0.377105	0
6	24	0	0.67	-0.361466	0.377105	1
6	24	0	1	-0.361466	0.377105	1
6	24	0	1.5	-0.361466	0.377105	0
6	24	0	1	-0.361466	0.377105	0
6	24	0	2.91	-0.361466	0.377105	0
6	24	0	1.5	-0.361466	0.377105	0
6	24	0	2.91	-0.361466	0.377105	0
6	24	0	2	-0.361466	0.377105	0
6	24	0	1	-0.361466	0.377105	1
6	24	0	0.67	-0.361466	0.377105	1
6	24	0	1.25	-0.361466	0.377105	0
6	24	0	1.5	-0.361466	0.377105	0
6	24	0	1.25	-0.361466	0.377105	0
6	24	0	2	-0.361466	0.377105	0
6	24	0	0.67	-0.361466	0.377105	1
6	24	0	0.67	-0.361466	0.377105	1
6	24	0	1.25	-0.361466	0.377105	0
6	24	0	0.67	-0.361466	0.377105	1
6	24	1	1	-0.361466	0.377105	1
6	24	1	1.5	-0.361466	0.377105	0
6	24	1	1.25	-0.361466	0.377105	0
6	24	1	2	-0.361466	0.377105	0
6	24	1	2	-0.361466	0.377105	0
6	24	1	1	-0.361466	0.377105	1
6	24	1	1.5	-0.361466	0.377105	0
6	24	1	1.5	-0.361466	0.377105	0
6	24	1	0.67	-0.361466	0.377105	1
6	24	1	1.5	-0.361466	0.377105	0
6	24	1	1	-0.361466	0.377105	1
6	24	1	1.25	-0.361466	0.377105
6	24	1	2	-0.361466	0.377105	0
6	24	1	0.67	-0.361466	0.377105	1
6	24	1	1.25	-0.361466	0.377105	0
6	24	1	2.91	-0.361466	0.377105	0
6	24	1	0.67	-0.361466	0.377105	1
6	24	1	1.5	-0.361466	0.377105	0
6	24	1	2.91	-0.361466	0.377105	0
6	24	1	0.67	-0.361466	0.377105	1
6	24	1	1	-0.361466	0.377105	1
6	24	1	1.5	-0.361466	0.377105	0
6	24	1	2	-0.361466	0.377105	0
6	24	1	2.91	-0.361466	0.377105	0
6	24	1	2.91	-0.361466	0.377105	0
6	24	1	1.25	-0.361466	0.377105	1
6	24	1	1.5	-0.361466	0.377105	0
6	24	1	2.91	-0.361466	0.377105	0
6	24	1	0.67	-0.361466	0.377105	1
6	24	1	0.67	-0.361466	0.377105	1
6	24	1	1	-0.361466	0.377105	1
6	24	1	1.25	-0.361466	0.377105	1
6	24	1	1.25	-0.361466	0.377105	1
6	24	1	2.91	-0.361466	0.377105	0
6	24	1	0.67	-0.361466	0.377105	1
6	24	1	2	-0.361466	0.377105	0
6	24	1	1	-0.361466	0.377105	1
6	24	1	1	-0.361466	0.377105	1
6	24	1	2	-0.361466	0.377105	0
6	24	1	2	-0.361466	0.377105	0
6	24	1	2.91	-0.361466	0.377105	0
6	24	1	1.25	-0.361466	0.377105	0
6	24	1	2.91	-0.361466	0.377105
6	24	1	2.91	-0.361466	0.377105	0
6	24	1	1.25	-0.361466	0.377105	1
6	24	1	2.91	-0.361466	0.377105	0
6	24	1	2	-0.361466	0.377105	0
6	24	1	2	-0.361466	0.377105	0
6	24	1	1	-0.361466	0.377105	1
6	24	1	1.25	-0.361466	0.377105	1
6	24	1	2.91	-0.361466	0.377105	0
6	24	1	1.5	-0.361466	0.377105	0
6	24	1	1	-0.361466	0.377105	1
6	24	1	1.5	-0.361466	0.377105	0
6	24	1	1.5	-0.361466	0.377105	1
6	24	1	0.67	-0.361466	0.377105	1
6	24	1	0.67	-0.361466	0.377105	1
6	24	1	2	-0.361466	0.377105	0
6	24	1	1	-0.361466	0.377105	1
6	24	1	1.25	-0.361466	0.377105	1
6	24	1	1.25	-0.361466	0.377105	0
6	24	1	1.25	-0.361466	0.377105	1
6	24	1	1.5	-0.361466	0.377105	0
6	24	1	2.91	-0.361466	0.377105	0
6	24	1	2	-0.361466	0.377105	0
6	24	1	1	-0.361466	0.377105	1
6	24	1	1.25	-0.361466	0.377105	1
6	24	1	2	-0.361466	0.377105	0
6	24	1	1.5	-0.361466	0.377105	0
6	24	1	0.67	-0.361466	0.377105	1
6	24	1	0.67	-0.361466	0.377105	1
6	24	1	2.91	-0.361466	0.377105	0
6	24	1	1.5	-0.361466	0.377105	0
6	24	1	1.25	-0.361466	0.377105
6	24	1	2	-0.361466	0.377105	0
6	24	1	0.67	-0.361466	0.377105	1
6	24	1	2.91	-0.361466	0.377105	0
6	24	1	1.5	-0.361466	0.377105	0
6	24	1	1	-0.361466	0.377105	1
6	24	1	0.67	-0.361466	0.377105	1
6	24	1	2	-0.361466	0.377105	0
6	24	1	1	-0.361466	0.377105	1
6	24	1	1	-0.361466	0.377105	1
6	24	1	0.67	-0.361466	0.377105	1
7	26	0	1	-1.16176	-0.138014	1
7	26	0	2	-1.16176	-0.138014
7	26	0	2.91	-1.16176	-0.138014	1
7	26	0	1.5	-1.16176	-0.138014	1
7	26	0	2.91	-1.16176	-0.138014	0
7	26	0	0.67	-1.16176	-0.138014	1
7	26	0	1	-1.16176	-0.138014	1
7	26	0	1.5	-1.16176	-0.138014	1
7	26	0	2	-1.16176	-0.138014	1
7	26	0	1.25	-1.16176	-0.138014	1
7	26	0	2	-1.16176	-0.138014	1
7	26	0	1.25	-1.16176	-0.138014	1
7	26	0	0.67	-1.16176	-0.138014	1
7	26	0	2	-1.16176	-0.138014	0
7	26	0	0.67	-1.16176	-0.138014	1
7	26	0	1.25	-1.16176	-0.138014	1
7	26	0	1.5	-1.16176	-0.138014	0
7	26	0	2	-1.16176	-0.138014	0
7	26	0	1.5	-1.16176	-0.138014	1
7	26	0	1	-1.16176	-0.138014	1
7	26	0	1.25	-1.16176	-0.138014	1
7	26	0	1	-1.16176	-0.138014	1
7	26	0	0.67	-1.16176	-0.138014	1
7	26	0	2.91	-1.16176	-0.138014	0
7	26	0	1.25	-1.16176	-0.138014	1
7	26	0	2	-1.16176	-0.138014	0
7	26	0	1.5	-1.16176	-0.138014	1
7	26	0	2.91	-1.16176	-0.138014	0
7	26	0	0.67	-1.16176	-0.138014	1
7	26	0	2	-1.16176	-0.138014	0
7	26	0	2.91	-1.16176	-0.138014	0
7	26	0	1.5	-1.16176	-0.138014	1
7	26	0	2.91	-1.16176	-0.138014	0
7	26	0	1	-1.16176	-0.138014	1
7	26	0	1.25	-1.16176	-0.138014	1
7	26	0	1.25	-1.16176	-0.138014	1
7	26	0	2.91	-1.16176	-0.138014	1
7	26	0	1.5	-1.16176	-0.138014	1
7	26	0	1	-1.16176	-0.138014	1
7	26	0	0.67	-1.16176	-0.138014	1
7	26	0	1	-1.16176	-0.138014	1
7	26	0	0.67	-1.16176	-0.138014	1
7	26	0	1.5	-1.16176	-0.138014	1
7	26	0	1.25	-1.16176	-0.138014	1
7	26	0	1.5	-1.16176	-0.138014	1
7	26	0	1.25	-1.16176	-0.138014	1
7	26	0	1	-1.16176	-0.138014	1
7	26	0	1	-1.16176	-0.138014	1
7	26	0	1.25	-1.16176	-0.138014	1
7	26	0	0.67	-1.16176	-0.138014	1
7	26	0	1	-1.16176	-0.138014	1
7	26	0	1.5	-1.16176	-0.138014	1
7	26	0	1.5	-1.16176	-0.138014	1
7	26	0	2	-1.16176	-0.138014	1
7	26	0	1.25	-1.16176	-0.138014	1
7	26	0	1.25	-1.16176	-0.138014	1
7	26	0	2	-1.16176	-0.138014	1
7	26	0	1	-1.16176	-0.138014	1
7	26	0	2.91	-1.16176	-0.138014	1
7	26	0	2.91	-1.16176	-0.138014	1
7	26	0	2.91	-1.16176	-0.138014	1
7	26	0	0.67	-1.16176	-0.138014	1
7	26	0	2.91	-1.16176	-0.138014	1
7	26	0	0.67	-1.16176	-0.138014	1
7	26	0	2	-1.16176	-0.138014	1
7	26	0	1.5	-1.16176	-0.138014	1
7	26	0	1	-1.16176	-0.138014	1
7	26	0	2	-1.16176	-0.138014	1
7	26	0	1	-1.16176	-0.138014	1
7	26	0	1.5	-1.16176	-0.138014	1
7	26	0	2	-1.16176	-0.138014	1
7	26	0	0.67	-1.16176	-0.138014	1
7	26	0	0.67	-1.16176	-0.138014	1
7	26	0	2.91	-1.16176	-0.138014	0
7	26	0	1.25	-1.16176	-0.138014	0
7	26	0	2.91	-1.16176	-0.138014	1
7	26	0	2.91	-1.16176	-0.138014	1
7	26	0	1	-1.16176	-0.138014	1
7	26	0	0.67	-1.16176	-0.138014	1
7	26	0	1.25	-1.16176	-0.138014	1
7	26	0	2	-1.16176	-0.138014	1
7	26	0	2	-1.16176	-0.138014	0
7	26	0	0.67	-1.16176	-0.138014	1
7	26	0	1.5	-1.16176	-0.138014	0
7	26	1	1	-1.16176	-0.138014	1
7	26	1	0.67	-1.16176	-0.138014	1
7	26	1	2	-1.16176	-0.138014	1
7	26	1	1	-1.16176	-0.138014	1
7	26	1	1.5	-1.16176	-0.138014	1
7	26	1	1.5	-1.16176	-0.138014	0
7	26	1	1.25	-1.16176	-0.138014	1
7	26	1	2	-1.16176	-0.138014	1
7	26	1	1.25	-1.16176	-0.138014	0
7	26	1	1.5	-1.16176	-0.138014	0
7	26	1	0.67	-1.16176	-0.138014	1
7	26	1	2	-1.16176	-0.138014	1
7	26	1	2.91	-1.16176	-0.138014	0
7	26	1	2.91	-1.16176	-0.138014	1
7	26	1	1.25	-1.16176	-0.138014	1
7	26	1	0.67	-1.16176	-0.138014	1
7	26	1	1.5	-1.16176	-0.138014	1
7	26	1	1.5	-1.16176	-0.138014	1
7	26	1	1.5	-1.16176	-0.138014	0
7	26	1	2.91	-1.16176	-0.138014	1
7	26	1	2.91	-1.16176	-0.138014	1
7	26	1	1.25	-1.16176	-0.138014	0
7	26	1	0.67	-1.16176	-0.138014	0
7	26	1	1	-1.16176	-0.138014	1
7	26	1	2	-1.16176	-0.138014	1
7	26	1	1.25	-1.16176	-0.138014	0
7	26	1	0.67	-1.16176	-0.138014	1
7	26	1	2.91	-1.16176	-0.138014	1
7	26	1	0.67	-1.16176	-0.138014	1
7	26	1	0.67	-1.16176	-0.138014	1
7	26	1	1	-1.16176	-0.138014	0
7	26	1	1	-1.16176	-0.138014	0
7	26	1	1	-1.16176	-0.138014	1
7	26	1	1.25	-1.16176	-0.138014	0
7	26	1	1.25	-1.16176	-0.138014	1
7	26	1	2.91	-1.16176	-0.138014	0
7	26	1	2	-1.16176	-0.138014	1
7	26	1	2	-1.16176	-0.138014	1
7	26	1	1	-1.16176	-0.138014	1
7	26	1	2	-1.16176	-0.138014	1
7	26	1	1.5	-1.16176	-0.138014	1
7	26	1	2.91	-1.16176	-0.138014	1
7	26	1	1.25	-1.16176	-0.138014	1
7	26	1	0.67	-1.16176	-0.138014	1
7	26	1	1.5	-1.16176	-0.138014	1
7	26	1	2	-1.16176	-0.138014
7	26	1	2.91	-1.16176	-0.138014	1
7	26	1	2	-1.16176	-0.138014	1
7	26	1	2.91	-1.16176	-0.138014	1
7	26	1	1.5	-1.16176	-0.138014	1
7	26	1	0.67	-1.16176	-0.138014	1
7	26	1	1.25	-1.16176	-0.138014	1
7	26	1	2	-1.16176	-0.138014	1
7	26	1	2	-1.16176	-0.138014	1
7	26	1	1	-1.16176	-0.138014	1
7	26	1	1.25	-1.16176	-0.138014	1
7	26	1	2.91	-1.16176	-0.138014	1
7	26	1	1.5	-1.16176	-0.138014	1
7	26	1	1	-1.16176	-0.138014	1
7	26	1	1.5	-1.16176	-0.138014	1
7	26	1	2	-1.16176	-0.138014	1
7	26	1	2.91	-1.16176	-0.138014	1
7	26	1	0.67	-1.16176	-0.138014	1
7	26	1	2.91	-1.16176	-0.138014	0
7	26	1	1	-1.16176	-0.138014	1
7	26	1	2	-1.16176	-0.138014	1
7	26	1	1	-1.16176	-0.138014	1
7	26	1	0.67	-1.16176	-0.138014	1
7	26	1	2.91	-1.16176	-0.138014	0
7	26	1	1.25	-1.16176	-0.138014	1
7	26	1	2.91	-1.16176	-0.138014	0
7	26	1	1	-1.16176	-0.138014	1
7	26	1	0.67	-1.16176	-0.138014	1
7	26	1	1	-1.16176	-0.138014	1
7	26	1	1	-1.16176	-0.138014	1
7	26	1	1.5	-1.16176	-0.138014	0
7	26	1	0.67	-1.16176	-0.138014	1
7	26	1	2	-1.16176	-0.138014	0
7	26	1	1.25	-1.16176	-0.138014	0
7	26	1	1.25	-1.16176	-0.138014	0
7	26	1	1.25	-1.16176	-0.138014	0
7	26	1	1.5	-1.16176	-0.138014	0
7	26	1	0.67	-1.16176	-0.138014	1
7	26	1	1.5	-1.16176	-0.138014	0
8	24	0	1.25	-0.597284	0.536658	1
8	24	0	1.25	-0.597284	0.536658	1
8	24	0	1.5	-0.597284	0.536658	1
8	24	0	0.67	-0.597284	0.536658	1
8	24	0	0.67	-0.597284	0.536658	1
8	24	0	1	-0.597284	0.536658	1
8	24	0	2.91	-0.597284	0.536658	0
8	24	0	0.67	-0.597284	0.536658	1
8	24	0	2	-0.597284	0.536658	0
8	24	0	1.5	-0.597284	0.536658	1
8	24	0	1.5	-0.597284	0.536658	1
8	24	0	2.91	-0.597284	0.536658	0
8	24	0	1.5	-0.597284	0.536658	1
8	24	0	2	-0.597284	0.536658	0
8	24	0	2.91	-0.597284	0.536658	0
8	24	0	2	-0.597284	0.536658	0
8	24	0	1.5	-0.597284	0.536658	1
8	24	0	2	-0.597284	0.536658	0
8	24	0	0.67	-0.597284	0.536658	1
8	24	0	1.25	-0.597284	0.536658	1
8	24	0	1	-0.597284	0.536658	1
8	24	0	1.5	-0.597284	0.536658	1
8	24	0	2	-0.597284	0.536658	0
8	24	0	1	-0.597284	0.536658	1
8	24	0	2.91	-0.597284	0.536658	0
8	24	0	1.25	-0.597284	0.536658	1
8	24	0	1	-0.597284	0.536658	1
8	24	0	1.25	-0.597284	0.536658	1
8	24	0	1.25	-0.597284	0.536658	1
8	24	0	1	-0.597284	0.536658	1
8	24	0	0.67	-0.597284	0.536658	1
8	24	0	1.5	-0.597284	0.536658	0
8	24	0	0.67	-0.597284	0.536658	1
8	24	0	2.91	-0.597284	0.536658	0
8	24	0	2.91	-0.597284	0.536658	0
8	24	0	2	-0.597284	0.536658	0
8	24	0	2.91	-0.597284	0.536658	0
8	24	0	1	-0.597284	0.536658	1
8	24	0	1.25	-0.597284	0.536658	1
8	24	0	1	-0.597284	0.536658	1
8	24	0	0.67	-0.597284	0.536658	1
8	24	0	2	-0.597284	0.536658	0
8	24	0	2.91	-0.597284	0.536658
8	24	0	1	-0.597284	0.536658	1
8	24	0	2	-0.597284	0.536658	1
8	24	0	2	-0.597284	0.536658	0
8	24	0	2.91	-0.597284	0.536658	0
8	24	0	0.67	-0.597284	0.536658	1
8	24	0	1.25	-0.597284	0.536658	1
8	24	0	1.5	-0.597284	0.536658	1
8	24	0	1.25	-0.597284	0.536658	1
8	24	0	1	-0.597284	0.536658	1
8	24	0	1.5	-0.597284	0.536658	1
8	24	0	1	-0.597284	0.536658	1
8	24	0	1.25	-0.597284	0.536658	1
8	24	0	2	-0.597284	0.536658	0
8	24	0	1.25	-0.597284	0.536658	1
8	24	0	1	-0.597284	0.536658	1
8	24	0	1.5	-0.597284	0.536658	0
8	24	0	2.91	-0.597284	0.536658	0
8	24	0	2	-0.597284	0.536658	1
8	24	0	2	-0.597284	0.536658	1
8	24	0	0.67	-0.597284	0.536658	1
8	24	0	1.5	-0.597284	0.536658	1
8	24	0	0.67	-0.597284	0.536658	1
8	24	0	1.5	-0.597284	0.536658	1
8	24	0	1.5	-0.597284	0.536658	1
8	24	0	2.91	-0.597284	0.536658	0
8	24	0	2.91	-0.597284	0.536658	1
8	24	0	2.91	-0.597284	0.536658	1
8	24	0	1.25	-0.597284	0.536658	1
8	24	0	0.67	-0.597284	0.536658	1
8	24	0	1	-0.597284	0.536658	1
8	24	0	1.5	-0.597284	0.536658	1
8	24	0	1.25	-0.597284	0.536658	1
8	24	0	0.67	-0.597284	0.536658	1
8	24	0	2	-0.597284	0.536658	0
8	24	0	2.91	-0.597284	0.536658	0
8	24	0	1.25	-0.597284	0.536658	1
8	24	0	0.67	-0.597284	0.536658	1
8	24	0	2	-0.597284	0.536658	1
8	24	0	0.67	-0.597284	0.536658	1
8	24	0	1	-0.597284	0.536658	1
8	24	0	1	-0.597284	0.536658	1
8	24	1	1.5	-0.597284	0.536658	1
8	24	1	2.91	-0.597284	0.536658	1
8	24	1	2	-0.597284	0.536658	0
8	24	1	2	-0.597284	0.536658	1
8	24	1	1.25	-0.597284	0.536658	1
8	24	1	1	-0.597284	0.536658	1
8	24	1	1.5	-0.597284	0.536658	1
8	24	1	2.91	-0.597284	0.536658	0
8	24	1	1	-0.597284	0.536658	1
8	24	1	1.25	-0.597284	0.536658	1
8	24	1	0.67	-0.597284	0.536658	1
8	24	1	2	-0.597284	0.536658	0
8	24	1	1.5	-0.597284	0.536658	0
8	24	1	2.91	-0.597284	0.536658	0
8	24	1	2.91	-0.597284	0.536658	0
8	24	1	1.5	-0.597284	0.536658	1
8	24	1	0.67	-0.597284	0.536658	1
8	24	1	0.67	-0.597284	0.536658	1
8	24	1	2	-0.597284	0.536658	1
8	24	1	1	-0.597284	0.536658	1
8	24	1	0.67	-0.597284	0.536658	1
8	24	1	1	-0.597284	0.536658	1
8	24	1	2.91	-0.597284	0.536658	0
8	24	1	1.5	-0.597284	0.536658	0
8	24	1	2.91	-0.597284	0.536658	0
8	24	1	1.25	-0.597284	0.536658	1
8	24	1	2.91	-0.597284	0.536658	0
8	24	1	2	-0.597284	0.536658	0
8	24	1	1.5	-0.597284	0.536658	1
8	24	1	1.25	-0.597284	0.536658	0
8	24	1	1.25	-0.597284	0.536658	1
8	24	1	2	-0.597284	0.536658	1
8	24	1	1.25	-0.597284	0.536658
8	24	1	1	-0.597284	0.536658	1
8	24	1	1	-0.597284	0.536658	1
8	24	1	2	-0.597284	0.536658	1
8	24	1	1	-0.597284	0.536658	1
8	24	1	0.67	-0.597284	0.536658	1
8	24	1	1.5	-0.597284	0.536658	1
8	24	1	0.67	-0.597284	0.536658	1
8	24	1	1.25	-0.597284	0.536658	1
8	24	1	0.67	-0.597284	0.536658	1
8	24	1	2.91	-0.597284	0.536658	0
8	24	1	0.67	-0.597284	0.536658	1
8	24	1	2	-0.597284	0.536658	0
8	24	1	1.25	-0.597284	0.536658	1
8	24	1	1	-0.597284	0.536658	1
8	24	1	0.67	-0.597284	0.536658	1
8	24	1	1.5	-0.597284	0.536658	1
8	24	1	2	-0.597284	0.536658	0
8	24	1	0.67	-0.597284	0.536658	1
8	24	1	0.67	-0.597284	0.536658	1
8	24	1	2.91	-0.597284	0.536658	0
8	24	1	1.5	-0.597284	0.536658	1
8	24	1	1	-0.597284	0.536658	1
8	24	1	1.25	-0.597284	0.536658	0
8	24	1	2	-0.597284	0.536658	0
8	24	1	1.5	-0.597284	0.536658	0
8	24	1	2	-0.597284	0.536658	0
8	24	1	1	-0.597284	0.536658	1
8	24	1	1.25	-0.597284	0.536658	1
8	24	1	2	-0.597284	0.536658	0
8	24	1	2.91	-0.597284	0.536658	0
8	24	1	1.5	-0.597284	0.536658	0
8	24	1	1.5	-0.597284	0.536658	0
8	24	1	1	-0.597284	0.536658	1
8	24	1	2	-0.597284	0.536658	0
8	24	1	1	-0.597284	0.536658	1
8	24	1	2	-0.597284	0.536658	0
8	24	1	2.91	-0.597284	0.536658	0
8	24	1	2.91	-0.597284	0.536658	0
8	24	1	0.67	-0.597284	0.536658	1
8	24	1	1.25	-0.597284	0.536658	0
8	24	1	1.5	-0.597284	0.536658	0
8	24	1	2.91	-0.597284	0.536658	0
8	24	1	1	-0.597284	0.536658	1
8	24	1	1.5	-0.597284	0.536658	0
8	24	1	2.91	-0.597284	0.536658	0
8	24	1	1	-0.597284	0.536658	0
8	24	1	0.67	-0.597284	0.536658	1
8	24	1	0.67	-0.597284	0.536658	1
8	24	1	1.25	-0.597284	0.536658
8	24	1	1.25	-0.597284	0.536658	1
8	24	1	1.25	-0.597284	0.536658	1
9	18	0	1.25	0.441184	0.656294	1
9	18	0	1.25	0.441184	0.656294	1
9	18	0	1	0.441184	0.656294	1
9	18	0	1.25	0.441184	0.656294	1
9	18	0	0.67	0.441184	0.656294	1
9	18	0	1	0.441184	0.656294	1
9	18	0	2.91	0.441184	0.656294	0
9	18	0	2	0.441184	0.656294	0
9	18	0	2	0.441184	0.656294	0
9	18	0	2	0.441184	0.656294	0
9	18	0	2	0.441184	0.656294	0
9	18	0	1	0.441184	0.656294	1
9	18	0	2.91	0.441184	0.656294	0
9	18	0	1.5	0.441184	0.656294	1
9	18	0	1.25	0.441184	0.656294	1
9	18	0	2.91	0.441184	0.656294	0
9	18	0	1	0.441184	0.656294	1
9	18	0	0.67	0.441184	0.656294	1
9	18	0	2	0.441184	0.656294	0
9	18	0	1.25	0.441184	0.656294	1
9	18	0	2.91	0.441184	0.656294	0
9	18	0	2	0.441184	0.656294	0
9	18	0	2	0.441184	0.656294	0
9	18	0	0.67	0.441184	0.656294	1
9	18	0	1.25	0.441184	0.656294	1
9	18	0	0.67	0.441184	0.656294	1
9	18	0	1	0.441184	0.656294	1
9	18	0	0.67	0.441184	0.656294	1
9	18	0	2.91	0.441184	0.656294	0
9	18	0	1.5	0.441184	0.656294	1
9	18	0	1.5	0.441184	0.656294	0
9	18	0	0.67	0.441184	0.656294	1
9	18	0	1.5	0.441184	0.656294	0
9	18	0	2.91	0.441184	0.656294	0
9	18	0	1.5	0.441184	0.656294	0
9	18	0	0.67	0.441184	0.656294	1
9	18	0	1	0.441184	0.656294	1
9	18	0	1.5	0.441184	0.656294	0
9	18	0	2.91	0.441184	0.656294	0
9	18	0	1.25	0.441184	0.656294	1
9	18	0	1.5	0.441184	0.656294	0
9	18	0	1	0.441184	0.656294	1
9	18	0	1.25	0.441184	0.656294	1
9	18	0	1.5	0.441184	0.656294	1
9	18	0	1	0.441184	0.656294	1
9	18	0	2.91	0.441184	0.656294	0
9	18	0	1.25	0.441184	0.656294	1
9	18	0	2	0.441184	0.656294	0
9	18	0	1.5	0.441184	0.656294	0
9	18	0	1	0.441184	0.656294	1
9	18	0	2	0.441184	0.656294	0
9	18	0	2.91	0.441184	0.656294	0
9	18	0	2.91	0.441184	0.656294	0
9	18	0	1	0.441184	0.656294	1
9	18	0	1.25	0.441184	0.656294	1
9	18	0	1.25	0.441184	0.656294	1
9	18	0	2.91	0.441184	0.656294	0
9	18	0	2.91	0.441184	0.656294	0
9	18	0	2	0.441184	0.656294	0
9	18	0	2	0.441184	0.656294	0
9	18	0	0.67	0.441184	0.656294	1
9	18	0	0.67	0.441184	0.656294	1
9	18	0	0.67	0.441184	0.656294	1
9	18	0	2	0.441184	0.656294	0
9	18	0	1	0.441184	0.656294	1
9	18	0	1	0.441184	0.656294	1
9	18	0	2	0.441184	0.656294	0
9	18	0	1.5	0.441184	0.656294	1
9	18	0	0.67	0.441184	0.656294	1
9	18	0	1.5	0.441184	0.656294	1
9	18	0	1.25	0.441184	0.656294	1
9	18	0	1.25	0.441184	0.656294	1
9	18	0	2	0.441184	0.656294	0
9	18	0	0.67	0.441184	0.656294	1
9	18	0	1.5	0.441184	0.656294	1
9	18	0	1.25	0.441184	0.656294	1
9	18	0	1.5	0.441184	0.656294	1
9	18	0	0.67	0.441184	0.656294	1
9	18	0	1.5	0.441184	0.656294	1
9	18	0	2.91	0.441184	0.656294	0
9	18	0	1	0.441184	0.656294	1
9	18	0	0.67	0.441184	0.656294	1
9	18	0	2.91	0.441184	0.656294	0
9	18	0	1	0.441184	0.656294	1
9	18	1	2	0.441184	0.656294	0
9	18	1	2	0.441184	0.656294	0
9	18	1	1.25	0.441184	0.656294	1
9	18	1	1.5	0.441184	0.656294	1
9	18	1	0.67	0.441184	0.656294	1
9	18	1	1.25	0.441184	0.656294	1
9	18	1	1.5	0.441184	0.656294	1
9	18	1	2.91	0.441184	0.656294	0
9	18	1	1.5	0.441184	0.656294	1
9	18	1	1	0.441184	0.656294	1
9	18	1	2.91	0.441184	0.656294	0
9	18	1	1	0.441184	0.656294	1
9	18	1	1.25	0.441184	0.656294	1
9	18	1	0.67	0.441184	0.656294	1
9	18	1	0.67	0.441184	0.656294	1
9	18	1	0.67	0.441184	0.656294	1
9	18	1	0.67	0.441184	0.656294	1
9	18	1	1.25	0.441184	0.656294	1
9	18	1	2.91	0.441184	0.656294	0
9	18	1	1.5	0.441184	0.656294	1
9	18	1	1.5	0.441184	0.656294	1
9	18	1	1	0.441184	0.656294	1
9	18	1	1	0.441184	0.656294	1
9	18	1	2	0.441184	0.656294	0
9	18	1	1	0.441184	0.656294	1
9	18	1	1	0.441184	0.656294	1
9	18	1	2.91	0.441184	0.656294	0
9	18	1	1.25	0.441184	0.656294	1
9	18	1	1.25	0.441184	0.656294	1
9	18	1	2.91	0.441184	0.656294	0
9	18	1	1.5	0.441184	0.656294	1
9	18	1	1	0.441184	0.656294	1
9	18	1	2.91	0.441184	0.656294	0
9	18	1	1.5	0.441184	0.656294	0
9	18	1	2	0.441184	0.656294	0
9	18	1	2	0.441184	0.656294	0
9	18	1	2	0.441184	0.656294	0
9	18	1	0.67	0.441184	0.656294	1
9	18	1	1.25	0.441184	0.656294	1
9	18	1	2.91	0.441184	0.656294	0
9	18	1	2	0.441184	0.656294	0
9	18	1	0.67	0.441184	0.656294	1
9	18	1	1	0.441184	0.656294	1
9	18	1	1	0.441184	0.656294	1
9	18	1	2.91	0.441184	0.656294	0
9	18	1	2	0.441184	0.656294	0
9	18	1	1.25	0.441184	0.656294	1
9	18	1	1	0.441184	0.656294	1
9	18	1	2	0.441184	0.656294	0
9	18	1	0.67	0.441184	0.656294	1
9	18	1	1.5	0.441184	0.656294	0
9	18	1	2	0.441184	0.656294	0
9	18	1	1	0.441184	0.656294	1
9	18	1	1.5	0.441184	0.656294	0
9	18	1	1.25	0.441184	0.656294	1
9	18	1	1.25	0.441184	0.656294	1
9	18	1	2	0.441184	0.656294	0
9	18	1	1.5	0.441184	0.656294	0
9	18	1	2	0.441184	0.656294	0
9	18	1	0.67	0.441184	0.656294	1
9	18	1	0.67	0.441184	0.656294	1
9	18	1	2.91	0.441184	0.656294	0
9	18	1	2.91	0.441184	0.656294	0
9	18	1	2	0.441184	0.656294	0
9	18	1	2.91	0.441184	0.656294	0
9	18	1	0.67	0.441184	0.656294	1
9	18	1	1.5	0.441184	0.656294	0
9	18	1	2.91	0.441184	0.656294	0
9	18	1	1	0.441184	0.656294	1
9	18	1	1.5	0.441184	0.656294	0
9	18	1	2.91	0.441184	0.656294	0
9	18	1	0.67	0.441184	0.656294	1
9	18	1	2.91	0.441184	0.656294	0
9	18	1	1.25	0.441184	0.656294	1
9	18	1	0.67	0.441184	0.656294	1
9	18	1	1	0.441184	0.656294	1
9	18	1	1.25	0.441184	0.656294	1
9	18	1	1	0.441184	0.656294	1
9	18	1	2	0.441184	0.656294	0
9	18	1	1.25	0.441184	0.656294	1
9	18	1	1.25	0.441184	0.656294	1
9	18	1	0.67	0.441184	0.656294	1
9	18	1	1.5	0.441184	0.656294	0
9	18	1	1.5	0.441184	0.656294	0
10	19	0	1.5	1.44772	0.12062	0
10	19	0	1	1.44772	0.12062	1
10	19	0	1.25	1.44772	0.12062	1
10	19	0	2	1.44772	0.12062	0
10	19	0	1.5	1.44772	0.12062	0
10	19	0	0.67	1.44772	0.12062	1
10	19	0	1.25	1.44772	0.12062	1
10	19	0	2.91	1.44772	0.12062	0
10	19	0	2.91	1.44772	0.12062	0
10	19	0	1	1.44772	0.12062	1
10	19	0	1.25	1.44772	0.12062	1
10	19	0	1.5	1.44772	0.12062	0
10	19	0	2	1.44772	0.12062	0
10	19	0	0.67	1.44772	0.12062	1
10	19	0	1.5	1.44772	0.12062	1
10	19	0	1	1.44772	0.12062	1
10	19	0	0.67	1.44772	0.12062	1
10	19	0	0.67	1.44772	0.12062	1
10	19	0	1.5	1.44772	0.12062	0
10	19	0	0.67	1.44772	0.12062	1
10	19	0	1	1.44772	0.12062	1
10	19	0	1	1.44772	0.12062	1
10	19	0	2.91	1.44772	0.12062	0
10	19	0	1	1.44772	0.12062	1
10	19	0	1.5	1.44772	0.12062	0
10	19	0	2	1.44772	0.12062	0
10	19	0	0.67	1.44772	0.12062	1
10	19	0	1.25	1.44772	0.12062	0
10	19	0	1.25	1.44772	0.12062	0
10	19	0	2	1.44772	0.12062	0
10	19	0	1.25	1.44772	0.12062	1
10	19	0	2	1.44772	0.12062	0
10	19	0	1.25	1.44772	0.12062	1
10	19	0	1	1.44772	0.12062	1
10	19	0	2.91	1.44772	0.12062	0
10	19	0	2	1.44772	0.12062	0
10	19	0	2.91	1.44772	0.12062	0
10	19	0	1.5	1.44772	0.12062	0
10	19	0	2.91	1.44772	0.12062	0
10	19	0	2.91	1.44772	0.12062	0
10	19	0	2	1.44772	0.12062	0
10	19	0	0.67	1.44772	0.12062	1
10	19	0	1.25	1.44772	0.12062	1
10	19	0	2	1.44772	0.12062	0
10	19	0	0.67	1.44772	0.12062	1
10	19	0	2	1.44772	0.12062	0
10	19	0	1	1.44772	0.12062	1
10	19	0	2.91	1.44772	0.12062	0
10	19	0	2.91	1.44772	0.12062	0
10	19	0	2	1.44772	0.12062	0
10	19	0	0.67	1.44772	0.12062	1
10	19	0	1.5	1.44772	0.12062	0
10	19	0	0.67	1.44772	0.12062	1
10	19	0	2.91	1.44772	0.12062	0
10	19	0	1.25	1.44772	0.12062	1
10	19	0	2	1.44772	0.12062	0
10	19	0	2.91	1.44772	0.12062	0
10	19	0	1.5	1.44772	0.12062	0
10	19	0	1	1.44772	0.12062	1
10	19	0	1	1.44772	0.12062	1
10	19	0	1	1.44772	0.12062	1
10	19	0	1.5	1.44772	0.12062	0
10	19	0	1.25	1.44772	0.12062	0
10	19	0	1.5	1.44772	0.12062	0
10	19	0	1.5	1.44772	0.12062	0
10	19	0	2	1.44772	0.12062	0
10	19	0	2.91	1.44772	0.12062	0
10	19	0	1	1.44772	0.12062	1
10	19	0	2	1.44772	0.12062	0
10	19	0	0.67	1.44772	0.12062	1
10	19	0	0.67	1.44772	0.12062	1
10	19	0	1.25	1.44772	0.12062	1
10	19	0	1.25	1.44772	0.12062	1
10	19	0	1.25	1.44772	0.12062	1
10	19	0	2	1.44772	0.12062	0
10	19	0	0.67	1.44772	0.12062	1
10	19	0	1.5	1.44772	0.12062	0
10	19	0	1.25	1.44772	0.12062	1
10	19	0	1	1.44772	0.12062	1
10	19	0	2.91	1.44772	0.12062	0
10	19	0	1	1.44772	0.12062	1
10	19	0	1.5	1.44772	0.12062	0
10	19	0	2.91	1.44772	0.12062	0
10	19	0	0.67	1.44772	0.12062	1
10	19	1	1.25	1.44772	0.12062	0
10	19	1	2	1.44772	0.12062	0
10	19	1	0.67	1.44772	0.12062	1
10	19	1	2.91	1.44772	0.12062	0
10	19	1	2	1.44772	0.12062	0
10	19	1	1.5	1.44772	0.12062	0
10	19	1	1.25	1.44772	0.12062	0
10	19	1	2.91	1.44772	0.12062	0
10	19	1	0.67	1.44772	0.12062	1
10	19	1	1	1.44772	0.12062	1
10	19	1	0.67	1.44772	0.12062	1
10	19	1	1	1.44772	0.12062	1
10	19	1	2.91	1.44772	0.12062	0
10	19	1	1	1.44772	0.12062	1
10	19	1	1.25	1.44772	0.12062	0
10	19	1	2.91	1.44772	0.12062	0
10	19	1	2	1.44772	0.12062	0
10	19	1	2.91	1.44772	0.12062	0
10	19	1	1	1.44772	0.12062	1
10	19	1	2	1.44772	0.12062	0
10	19	1	2	1.44772	0.12062	0
10	19	1	2	1.44772	0.12062	0
10	19	1	1.25	1.44772	0.12062	0
10	19	1	0.67	1.44772	0.12062	1
10	19	1	1.5	1.44772	0.12062	0
10	19	1	1.25	1.44772	0.12062	0
10	19	1	0.67	1.44772	0.12062	1
10	19	1	2	1.44772	0.12062	0
10	19	1	0.67	1.44772	0.12062	1
10	19	1	1	1.44772	0.12062	1
10	19	1	1.5	1.44772	0.12062	0
10	19	1	2.91	1.44772	0.12062	0
10	19	1	1.25	1.44772	0.12062	0
10	19	1	1.5	1.44772	0.12062	0
10	19	1	1.5	1.44772	0.12062	0
10	19	1	1.5	1.44772	0.12062	0
10	19	1	1	1.44772	0.12062	1
10	19	1	2.91	1.44772	0.12062	0
10	19	1	1.25	1.44772	0.12062	0
10	19	1	1.5	1.44772	0.12062	0
10	19	1	0.67	1.44772	0.12062	1
10	19	1	1	1.44772	0.12062	1
10	19	1	0.67	1.44772	0.12062	1
10	19	1	2.91	1.44772	0.12062
10	19	1	1	1.44772	0.12062	1
10	19	1	1.25	1.44772	0.12062	0
10	19	1	2.91	1.44772	0.12062	0
10	19	1	1.25	1.44772	0.12062	0
10	19	1	1.25	1.44772	0.12062	0
10	19	1	1	1.44772	0.12062	1
10	19	1	1.5	1.44772	0.12062	0
10	19	1	1.5	1.44772	0.12062	0
10	19	1	1	1.44772	0.12062	1
10	19	1	1.5	1.44772	0.12062	0
10	19	1	2	1.44772	0.12062	0
10	19	1	0.67	1.44772	0.12062	1
10	19	1	0.67	1.44772	0.12062	1
10	19	1	1.25	1.44772	0.12062	0
10	19	1	1	1.44772	0.12062	1
10	19	1	1.5	1.44772	0.12062	0
10	19	1	2.91	1.44772	0.12062	0
10	19	1	2.91	1.44772	0.12062	0
10	19	1	1	1.44772	0.12062	1
10	19	1	2	1.44772	0.12062	0
10	19	1	1.5	1.44772	0.12062	0
10	19	1	0.67	1.44772	0.12062	1
10	19	1	2.91	1.44772	0.12062	0
10	19	1	2	1.44772	0.12062	0
10	19	1	2	1.44772	0.12062	0
10	19	1	1.25	1.44772	0.12062	0
10	19	1	0.67	1.44772	0.12062	1
10	19	1	2	1.44772	0.12062	0
10	19	1	1.5	1.44772	0.12062	0
10	19	1	1	1.44772	0.12062	1
10	19	1	1.25	1.44772	0.12062	0
10	19	1	2	1.44772	0.12062	0
10	19	1	1.5	1.44772	0.12062	0
10	19	1	2.91	1.44772	0.12062	0
10	19	1	2	1.44772	0.12062	0
10	19	1	2.91	1.44772	0.12062	0
10	19	1	1	1.44772	0.12062	1
10	19	1	1.25	1.44772	0.12062	0
10	19	1	0.67	1.44772	0.12062	1
10	19	1	0.67	1.44772	0.12062	1
11	22	0	1.5	0.331235	0.243252	0
11	22	0	1	0.331235	0.243252	1
11	22	0	0.67	0.331235	0.243252	1
11	22	0	2.91	0.331235	0.243252	0
11	22	0	0.67	0.331235	0.243252	1
11	22	0	1.5	0.331235	0.243252	0
11	22	0	1.25	0.331235	0.243252	0
11	22	0	2.91	0.331235	0.243252	0
11	22	0	1.25	0.331235	0.243252	1
11	22	0	1.25	0.331235	0.243252	1
11	22	0	0.67	0.331235	0.243252	1
11	22	0	2.91	0.331235	0.243252	0
11	22	0	2.91	0.331235	0.243252	0
11	22	0	1	0.331235	0.243252	1
11	22	0	1.25	0.331235	0.243252	1
11	22	0	2	0.331235	0.243252	0
11	22	0	1.25	0.331235	0.243252	1
11	22	0	1	0.331235	0.243252	1
11	22	0	2	0.331235	0.243252	1
11	22	0	1	0.331235	0.243252	1
11	22	0	1.5	0.331235	0.243252	0
11	22	0	1.25	0.331235	0.243252	1
11	22	0	1	0.331235	0.243252	1
11	22	0	1.5	0.331235	0.243252	0
11	22	0	1	0.331235	0.243252	1
11	22	0	0.67	0.331235	0.243252	1
11	22	0	1.5	0.331235	0.243252	0
11	22	0	0.67	0.331235	0.243252	1
11	22	0	0.67	0.331235	0.243252	1
11	22	0	1	0.331235	0.243252	1
11	22	0	2.91	0.331235	0.243252	0
11	22	0	0.67	0.331235	0.243252	1
11	22	0	2	0.331235	0.243252	0
11	22	0	2	0.331235	0.243252	0
11	22	0	2	0.331235	0.243252	0
11	22	0	1.5	0.331235	0.243252	1
11	22	0	1.5	0.331235	0.243252	0
11	22	0	2	0.331235	0.243252	1
11	22	0	1.25	0.331235	0.243252	1
11	22	0	2.91	0.331235	0.243252	0
11	22	0	2.91	0.331235	0.243252	0
11	22	0	2	0.331235	0.243252	0
11	22	0	1	0.331235	0.243252	1
11	22	0	0.67	0.331235	0.243252	1
11	22	0	2	0.331235	0.243252	0
11	22	0	1	0.331235	0.243252	1
11	22	0	2	0.331235	0.243252	1
11	22	0	1.25	0.331235	0.243252	1
11	22	0	1	0.331235	0.243252	1
11	22	0	0.67	0.331235	0.243252	1
11	22	0	1.5	0.331235	0.243252	1
11	22	0	1.25	0.331235	0.243252	1
11	22	0	1.25	0.331235	0.243252	0
11	22	0	2	0.331235	0.243252	1
11	22	0	2.91	0.331235	0.243252	0
11	22	0	1.5	0.331235	0.243252	1
11	22	0	1.5	0.331235	0.243252	1
11	22	0	1.25	0.331235	0.243252	0
11	22	0	2	0.331235	0.243252	1
11	22	0	1.25	0.331235	0.243252	1
11	22	0	1	0.331235	0.243252	1
11	22	0	1.25	0.331235	0.243252	1
11	22	0	1.5	0.331235	0.243252	1
11	22	0	2	0.331235	0.243252	1
11	22	0	2.91	0.331235	0.243252	0
11	22	0	0.67	0.331235	0.243252	1
11	22	0	1.5	0.331235	0.243252	1
11	22	0	2.91	0.331235	0.243252	0
11	22	0	1	0.331235	0.243252	1
11	22	0	2	0.331235	0.243252	0
11	22	0	2.91	0.331235	0.243252	1
11	22	0	1.5	0.331235	0.243252	1
11	22	0	0.67	0.331235	0.243252	1
11	22	0	2.91	0.331235	0.243252	0
11	22	0	2.91	0.331235	0.243252	0
11	22	0	1	0.331235	0.243252	1
11	22	0	0.67	0.331235	0.243252	1
11	22	0	1.25	0.331235	0.243252	0
11	22	0	0.67	0.331235	0.243252	1
11	22	0	2	0.331235	0.243252	0
11	22	0	2.91	0.331235	0.243252	0
11	22	0	1	0.331235	0.243252	1
11	22	0	0.67	0.331235	0.243252	1
11	22	0	1.5	0.331235	0.243252	1
11	22	1	1	0.331235	0.243252	1
11	22	1	1.25	0.331235	0.243252	1
11	22	1	2	0.331235	0.243252	0
11	22	1	2.91	0.331235	0.243252	1
11	22	1	2.91	0.331235	0.243252	0
11	22	1	1.5	0.331235	0.243252	0
11	22	1	0.67	0.331235	0.243252	1
11	22	1	2	0.331235	0.243252	1
11	22	1	2.91	0.331235	0.243252	1
11	22	1	1	0.331235	0.243252	1
11	22	1	1	0.331235	0.243252	1
11	22	1	2	0.331235	0.243252	1
11	22	1	1.25	0.331235	0.243252	1
11	22	1	1.5	0.331235	0.243252	0
11	22	1	2.91	0.331235	0.243252	0
11	22	1	0.67	0.331235	0.243252	1
11	22	1	0.67	0.331235	0.243252	1
11	22	1	2	0.331235	0.243252	1
11	22	1	1.25	0.331235	0.243252	1
11	22	1	0.67	0.331235	0.243252	1
11	22	1	2	0.331235	0.243252	1
11	22	1	1	0.331235	0.243252	1
11	22	1	2	0.331235	0.243252	0
11	22	1	0.67	0.331235	0.243252	1
11	22	1	1	0.331235	0.243252	1
11	22	1	2.91	0.331235	0.243252	1
11	22	1	1	0.331235	0.243252	1
11	22	1	2.91	0.331235	0.243252	1
11	22	1	1.5	0.331235	0.243252	1
11	22	1	0.67	0.331235	0.243252	1
11	22	1	1.5	0.331235	0.243252	1
11	22	1	1.25	0.331235	0.243252	1
11	22	1	1.5	0.331235	0.243252	1
11	22	1	2.91	0.331235	0.243252	1
11	22	1	1.5	0.331235	0.243252	1
11	22	1	1.25	0.331235	0.243252	1
11	22	1	1	0.331235	0.243252	1
11	22	1	2	0.331235	0.243252	0
11	22	1	0.67	0.331235	0.243252	1
11	22	1	1.5	0.331235	0.243252
11	22	1	1.25	0.331235	0.243252	1
11	22	1	1.25	0.331235	0.243252	1
11	22	1	1.5	0.331235	0.243252	0
11	22	1	2	0.331235	0.243252	1
11	22	1	1	0.331235	0.243252	1
11	22	1	1.25	0.331235	0.243252	1
11	22	1	1	0.331235	0.243252	1
11	22	1	1.5	0.331235	0.243252	0
11	22	1	1.25	0.331235	0.243252	1
11	22	1	1.25	0.331235	0.243252	0
11	22	1	0.67	0.331235	0.243252	1
11	22	1	0.67	0.331235	0.243252	1
11	22	1	2	0.331235	0.243252	0
11	22	1	0.67	0.331235	0.243252	1
11	22	1	1.25	0.331235	0.243252	1
11	22	1	1.25	0.331235	0.243252	1
11	22	1	1	0.331235	0.243252	1
11	22	1	1.5	0.331235	0.243252	0
11	22	1	2	0.331235	0.243252	0
11	22	1	2.91	0.331235	0.243252	1
11	22	1	1	0.331235	0.243252	1
11	22	1	0.67	0.331235	0.243252	0
11	22	1	1.25	0.331235	0.243252	1
11	22	1	1.5	0.331235	0.243252	1
11	22	1	2.91	0.331235	0.243252	0
11	22	1	2.91	0.331235	0.243252	1
11	22	1	1.5	0.331235	0.243252	1
11	22	1	2.91	0.331235	0.243252	0
11	22	1	0.67	0.331235	0.243252	1
11	22	1	2	0.331235	0.243252	0
11	22	1	1.5	0.331235	0.243252	1
11	22	1	2.91	0.331235	0.243252	1
11	22	1	1.25	0.331235	0.243252	0
11	22	1	2	0.331235	0.243252	0
11	22	1	0.67	0.331235	0.243252	1
11	22	1	2.91	0.331235	0.243252	1
11	22	1	0.67	0.331235	0.243252	0
11	22	1	2	0.331235	0.243252	0
11	22	1	1	0.331235	0.243252	1
11	22	1	1	0.331235	0.243252	0
11	22	1	2	0.331235	0.243252	0
11	22	1	1	0.331235	0.243252	1
11	22	1	1.5	0.331235	0.243252	1
11	22	1	2.91	0.331235	0.243252	0
12	19	0	0.67	0.0592954	-0.0621162	1
12	19	0	2	0.0592954	-0.0621162	0
12	19	0	2	0.0592954	-0.0621162	0
12	19	0	2	0.0592954	-0.0621162	1
12	19	0	1.5	0.0592954	-0.0621162	1
12	19	0	0.67	0.0592954	-0.0621162	1
12	19	0	2.91	0.0592954	-0.0621162	0
12	19	0	2	0.0592954	-0.0621162	0
12	19	0	2.91	0.0592954	-0.0621162	0
12	19	0	1	0.0592954	-0.0621162	1
12	19	0	2	0.0592954	-0.0621162	0
12	19	0	1.5	0.0592954	-0.0621162	1
12	19	0	1	0.0592954	-0.0621162	1
12	19	0	1.25	0.0592954	-0.0621162	0
12	19	0	1.25	0.0592954	-0.0621162	1
12	19	0	1.25	0.0592954	-0.0621162	1
12	19	0	0.67	0.0592954	-0.0621162	1
12	19	0	1	0.0592954	-0.0621162	1
12	19	0	1.5	0.0592954	-0.0621162	0
12	19	0	2.91	0.0592954	-0.0621162	0
12	19	0	1.5	0.0592954	-0.0621162	0
12	19	0	2.91	0.0592954	-0.0621162	0
12	19	0	1.5	0.0592954	-0.0621162	0
12	19	0	1.25	0.0592954	-0.0621162	1
12	19	0	1	0.0592954	-0.0621162	1
12	19	0	1.25	0.0592954	-0.0621162	0
12	19	0	1.25	0.0592954	-0.0621162	1
12	19	0	0.67	0.0592954	-0.0621162	1
12	19	0	0.67	0.0592954	-0.0621162	1
12	19	0	1.25	0.0592954	-0.0621162	0
12	19	0	0.67	0.0592954	-0.0621162	1
12	19	0	1	0.0592954	-0.0621162	1
12	19	0	1	0.0592954	-0.0621162	1
12	19	0	1.5	0.0592954	-0.0621162	1
12	19	0	2.91	0.0592954	-0.0621162	1
12	19	0	1	0.0592954	-0.0621162	1
12	19	0	2.91	0.0592954	-0.0621162	0
12	19	0	2	0.0592954	-0.0621162	0
12	19	0	0.67	0.0592954	-0.0621162	1
12	19	0	2	0.0592954	-0.0621162	0
12	19	0	1.5	0.0592954	-0.0621162	0
12	19	0	2.91	0.0592954	-0.0621162	0
12	19	0	0.67	0.0592954	-0.0621162	1
12	19	0	2	0.0592954	-0.0621162	0
12	19	0	2	0.0592954	-0.0621162	0
12	19	0	1	0.0592954	-0.0621162	1
12	19	0	1.25	0.0592954	-0.0621162	1
12	19	0	1	0.0592954	-0.0621162	1
12	19	0	1	0.0592954	-0.0621162	1
12	19	0	2.91	0.0592954	-0.0621162	0
12	19	0	2	0.0592954	-0.0621162	0
12	19	0	2.91	0.0592954	-0.0621162	0
12	19	0	1.5	0.0592954	-0.0621162	0
12	19	0	1	0.0592954	-0.0621162	1
12	19	0	1.5	0.0592954	-0.0621162	0
12	19	0	1.25	0.0592954	-0.0621162	1
12	19	0	0.67	0.0592954	-0.0621162	1
12	19	0	1	0.0592954	-0.0621162	1
12	19	0	2	0.0592954	-0.0621162	0
12	19	0	1.5	0.0592954	-0.0621162	1
12	19	0	1.25	0.0592954	-0.0621162	1
12	19	0	1.5	0.0592954	-0.0621162	1
12	19	0	1.25	0.0592954	-0.0621162	1
12	19	0	0.67	0.0592954	-0.0621162	1
12	19	0	1.25	0.0592954	-0.0621162	1
12	19	0	1	0.0592954	-0.0621162	1
12	19	0	2.91	0.0592954	-0.0621162	0
12	19	0	1.25	0.0592954	-0.0621162	1
12	19	0	2.91	0.0592954	-0.0621162	0
12	19	0	0.67	0.0592954	-0.0621162	1
12	19	0	2	0.0592954	-0.0621162	0
12	19	0	1.25	0.0592954	-0.0621162	1
12	19	0	2.91	0.0592954	-0.0621162	0
12	19	0	0.67	0.0592954	-0.0621162	1
12	19	0	2.91	0.0592954	-0.0621162	0
12	19	0	1	0.0592954	-0.0621162	1
12	19	0	0.67	0.0592954	-0.0621162	1
12	19	0	0.67	0.0592954	-0.0621162	1
12	19	0	1.5	0.0592954	-0.0621162	1
12	19	0	1.5	0.0592954	-0.0621162	1
12	19	0	2	0.0592954	-0.0621162	0
12	19	0	2.91	0.0592954	-0.0621162	0
12	19	0	2	0.0592954	-0.0621162	0
12	19	0	1.5	0.0592954	-0.0621162	1
12	19	1	1.5	0.0592954	-0.0621162	0
12	19	1	1.5	0.0592954	-0.0621162	1
12	19	1	2.91	0.0592954	-0.0621162	0
12	19	1	1	0.0592954	-0.0621162	1
12	19	1	1	0.0592954	-0.0621162	1
12	19	1	2.91	0.0592954	-0.0621162	0
12	19	1	1	0.0592954	-0.0621162	1
12	19	1	0.67	0.0592954	-0.0621162	1
12	19	1	1.5	0.0592954	-0.0621162	1
12	19	1	1.25	0.0592954	-0.0621162	1
12	19	1	2.91	0.0592954	-0.0621162	0
12	19	1	2	0.0592954	-0.0621162	0
12	19	1	0.67	0.0592954	-0.0621162	1
12	19	1	2.91	0.0592954	-0.0621162	0
12	19	1	2	0.0592954	-0.0621162	0
12	19	1	2	0.0592954	-0.0621162	1
12	19	1	1	0.0592954	-0.0621162	1
12	19	1	0.67	0.0592954	-0.0621162	1
12	19	1	1	0.0592954	-0.0621162	1
12	19	1	1.5	0.0592954	-0.0621162	1
12	19	1	2	0.0592954	-0.0621162	0
12	19	1	1	0.0592954	-0.0621162	1
12	19	1	2.91	0.0592954	-0.0621162	0
12	19	1	2	0.0592954	-0.0621162	0
12	19	1	1.25	0.0592954	-0.0621162	1
12	19	1	1.25	0.0592954	-0.0621162	1
12	19	1	1.5	0.0592954	-0.0621162	0
12	19	1	1.25	0.0592954	-0.0621162	1
12	19	1	1.25	0.0592954	-0.0621162	1
12	19	1	0.67	0.0592954	-0.0621162	1
12	19	1	1.25	0.0592954	-0.0621162	1
12	19	1	2.91	0.0592954	-0.0621162	1
12	19	1	0.67	0.0592954	-0.0621162	1
12	19	1	1.25	0.0592954	-0.0621162	1
12	19	1	0.67	0.0592954	-0.0621162	1
12	19	1	0.67	0.0592954	-0.0621162	1
12	19	1	1.5	0.0592954	-0.0621162	1
12	19	1	2	0.0592954	-0.0621162	0
12	19	1	2.91	0.0592954	-0.0621162	1
12	19	1	2	0.0592954	-0.0621162	1
12	19	1	1.5	0.0592954	-0.0621162	1
12	19	1	1	0.0592954	-0.0621162	1
12	19	1	2.91	0.0592954	-0.0621162	0
12	19	1	1	0.0592954	-0.0621162	1
12	19	1	1	0.0592954	-0.0621162	1
12	19	1	1.25	0.0592954	-0.0621162	1
12	19	1	2.91	0.0592954	-0.0621162	0
12	19	1	1.25	0.0592954	-0.0621162	1
12	19	1	2	0.0592954	-0.0621162	0
12	19	1	1.25	0.0592954	-0.0621162	1
12	19	1	0.67	0.0592954	-0.0621162	1
12	19	1	2.91	0.0592954	-0.0621162	0
12	19	1	1.25	0.0592954	-0.0621162	1
12	19	1	2	0.0592954	-0.0621162	1
12	19	1	0.67	0.0592954	-0.0621162	1
12	19	1	1.25	0.0592954	-0.0621162	1
12	19	1	1.5	0.0592954	-0.0621162	1
12	19	1	1.5	0.0592954	-0.0621162	1
12	19	1	2	0.0592954	-0.0621162	1
12	19	1	0.67	0.0592954	-0.0621162	1
12	19	1	1.25	0.0592954	-0.0621162	1
12	19	1	1	0.0592954	-0.0621162	1
12	19	1	0.67	0.0592954	-0.0621162	1
12	19	1	2	0.0592954	-0.0621162	1
12	19	1	1	0.0592954	-0.0621162	1
12	19	1	0.67	0.0592954	-0.0621162	1
12	19	1	1.25	0.0592954	-0.0621162	1
[truncated: 5,057 more rows]
