# Supplementary material for: Opposing Roles of Testosterone and Cortisol in Prosocial Risk-Taking
Source: Behav Sci (Basel). 2026 Apr 9;16(4):568. doi: 10.3390/bs16040568 (PMC13113937; doi:10.3390/bs16040568)
Supplement: Supplementary file 1 [file behavsci-16-00568-s001.zip › behavsci-4144019-supplementary/R.txt]

cat("\n", rep("=", 80), "\n")
cat("完整GLMM分析：ZT、SO、PS、logC对Choice的影响（不包含L和R变量）\n")
cat(rep("=", 80), "\n\n")
# 1. 环境设置和数据准备
# ---------------------
# 加载必要的包
packages <- c("lme4", "lmerTest", "readxl", "dplyr", "ggplot2",
              "emmeans", "writexl", "broom.mixed", "cowplot", "viridis")
for(pkg in packages){
  if(!require(pkg, character.only = TRUE)){
    install.packages(pkg)
    library(pkg, character.only = TRUE)
  }
}
# 设置输出路径
output_path <- "C:/Users/黄顺航/Desktop/supplementary material"
setwd(output_path)
# 2. 数据读取与预处理
# -------------------
cat("1. 数据读取与预处理（不包含L和R变量）\n")
cat(rep("-", 50), "\n")
# 读取数据
tryCatch({
  data_raw <- read_excel("R-data.xlsx", skip = 1)
  cat("成功读取数据文件: R-data.xlsx\n")
  cat("原始数据维度：", dim(data_raw), "\n")
  cat("原始列名：", paste(colnames(data_raw), collapse = ", "), "\n")
}, error = function(e) {
  cat("错误：无法读取文件 R-data.xlsx\n")
  cat("错误信息：", e$message, "\n")
  stop("请检查文件路径和文件名")
})
# 数据预处理（根据实际数据结构，不包含L和R）
cat("\n原始数据前几列：\n")
print(head(data_raw[, 1:min(8, ncol(data_raw))]))
# 根据实际数据结构设置列名（处理8列，不包含L和R）
if(ncol(data_raw) >= 8) {
  colnames(data_raw)[1:8] <- c("ExperimentName", "Subject", "Age", "SO", "PS", "ZT", "logC", "Choice")
  cat("正确设置列名完成（不包含L和R）\n")
  cat("使用的变量：SO(第4列), PS(第5列), ZT(第6列), logC(第7列), Choice(第8列)\n")
} else {
  cat("警告：数据列数少于预期，当前列数：", ncol(data_raw), "\n")
  stop("数据列数不足，请检查原始数据文件")
}
# 数据清洗（移除实验名、年龄）
data_clean <- data_raw %>%
  select(-ExperimentName, -Age) %>%
  mutate(
    Subject = as.factor(Subject),
    SO = as.factor(SO),
    PS_numeric = as.numeric(PS), # 转换为数值
    PS = PS_numeric - mean(PS_numeric, na.rm = TRUE), # 中心化
    ZT = as.numeric(ZT),
    logC = as.numeric(logC)
  )
# 处理Choice变量（连续变量转换为二分变量）
cat("Choice变量处理：\n")
cat("Choice原始取值范围：", range(data_clean$Choice, na.rm = TRUE), "\n")
cat("Choice原始均值：", round(mean(data_clean$Choice, na.rm = TRUE), 3), "\n")
cat("Choice原始中位数：", round(median(data_clean$Choice, na.rm = TRUE), 3), "\n")
# 使用中位数分割法将连续Choice转换为二分变量
choice_median <- median(data_clean$Choice, na.rm = TRUE)
data_clean$Choice_final <- as.numeric(data_clean$Choice > choice_median)
cat("使用中位数分割法：\n")
cat("- Choice ≤", round(choice_median, 3), "→ 编码为0\n")
cat("- Choice >", round(choice_median, 3), "→ 编码为1\n")
cat("转换后分布：", table(data_clean$Choice_final), "\n")
# 最终数据整理
data_final <- data_clean %>%
  mutate(Choice = Choice_final) %>%
  filter(
    !is.na(Subject),
    Choice %in% c(0, 1),
    !is.na(SO),
    !is.na(PS),
    !is.na(ZT),
    !is.na(logC)
  ) %>%
  group_by(Subject) %>%
  filter(n() >= 3) %>% # 每个被试至少3个观测
  ungroup() %>%
  select(Subject, SO, PS, ZT, Choice, logC)
cat("最终数据维度：", dim(data_final), "\n")
# 数据验证
if(nrow(data_final) == 0) {
  cat("❌ 错误：最终数据为空！\n")
  cat("原因分析：\n")
  cat("1. 检查原始数据维度：", dim(data_clean), "\n")
  cat("2. 检查各变量缺失值情况：\n")
  cat(" - Subject缺失：", sum(is.na(data_clean$Subject)), "\n")
  cat(" - SO缺失：", sum(is.na(data_clean$SO)), "\n")
  cat(" - PS缺失：", sum(is.na(data_clean$PS)), "\n")
  cat(" - ZT缺失：", sum(is.na(data_clean$ZT)), "\n")
  cat(" - logC缺失：", sum(is.na(data_clean$logC)), "\n")
  cat(" - Choice_final缺失：", sum(is.na(data_clean$Choice_final)), "\n")
  
  # 尝试放宽过滤条件
  cat("\n尝试放宽过滤条件...\n")
  data_final <- data_clean %>%
    mutate(Choice = Choice_final) %>%
    filter(
      !is.na(Subject),
      !is.na(Choice),
      !is.na(SO)
    ) %>%
    group_by(Subject) %>%
    filter(n() >= 1) %>% # 降低为每个被试至少1个观测
    ungroup() %>%
    select(Subject, SO, PS, ZT, Choice, logC)
  
  cat("放宽条件后数据维度：", dim(data_final), "\n")
}
if(nrow(data_final) == 0) {
  stop("数据预处理失败，无法进行分析。请检查原始数据。")
}
cat("Choice分布：", table(data_final$Choice), "\n")
cat("SO水平：", paste(levels(data_final$SO), collapse = ", "), "\n")
cat("PS取值范围：", range(data_final$PS, na.rm = TRUE), "\n")
cat("ZT取值范围：", range(data_final$ZT, na.rm = TRUE), "\n")
cat("logC取值范围：", range(data_final$logC, na.rm = TRUE), "\n")
cat("被试数：", length(unique(data_final$Subject)), "\n\n")
# 3. 拟合模型（优化的渐进式策略，不包含L和R）
# -----------------------
cat("2. 拟合模型（优化的渐进式策略，不包含L和R）\n")
cat(rep("-", 50), "\n")
model_converged <- FALSE # 初始化标志变量
cat("使用原始快速拟合策略（不含L和R）...\n")
tryCatch({
  model_full <- glmer(Choice ~ ZT * SO + ZT * PS + ZT * logC + SO * PS + SO * logC + PS * logC + (1|Subject),
                      data = data_final,
                      family = binomial(link = "logit"),
                      control = glmerControl(optimizer = "bobyqa",
                                             optCtrl = list(maxfun = 300000)))
  cat("✅ 完整交互模型拟合成功\n")
  model_converged <- TRUE
  final_strategy <- "原始完整交互模型"
}, error = function(e) {
  cat("完整模型拟合失败，尝试简化模型...\n")
  cat("错误信息：", e$message, "\n")
  # 尝试只包含ZT的交互作用
  tryCatch({
    model_full <<- glmer(Choice ~ ZT * SO + ZT * PS + ZT * logC + (1|Subject),
                         data = data_final,
                         family = binomial(link = "logit"),
                         control = glmerControl(optimizer = "bobyqa",
                                                optCtrl = list(maxfun = 200000)))
    cat("✅ ZT交互模型拟合成功\n")
    model_converged <<- TRUE
    final_strategy <<- "ZT交互模型"
  }, error = function(e2) {
    cat("交互模型拟合失败：", e2$message, "\n")
    # 尝试更简单的模型
    tryCatch({
      model_full <<- glmer(Choice ~ ZT + SO + PS + logC + (1|Subject),
                           data = data_final,
                           family = binomial(link = "logit"),
                           control = glmerControl(optimizer = "bobyqa",
                                                  optCtrl = list(maxfun = 100000)))
      cat("✅ 主效应模型拟合成功\n")
      model_converged <<- TRUE
      final_strategy <<- "主效应模型"
    }, error = function(e3) {
      cat("❌ 主效应模型拟合失败：", e3$message, "\n")
      model_converged <<- FALSE
    })
  })
})
if(!model_converged || !exists("model_full")) {
  cat("❌ 模型拟合失败，进行诊断分析：\n")
  cat("数据诊断：\n")
  cat("- 观测数：", nrow(data_final), "\n")
  cat("- 被试数：", length(unique(data_final$Subject)), "\n")
  cat("- Choice分布：", table(data_final$Choice), "\n")
  
  # 生成基本报告
  basic_report <- paste0(
    "GLMM分析报告（模型拟合失败）\n",
    "============================\n",
    "分析时间：", Sys.time(), "\n",
    "数据文件：R-data.xlsx\n\n",
    "问题诊断：\n",
    "1. 观测数：", nrow(data_final), "\n",
    "2. 被试数：", length(unique(data_final$Subject)), "\n",
    "3. 模型拟合失败，可能原因：\n",
    " - 数据量不足\n",
    " - 随机效应结构过于复杂\n",
    " - 变量共线性问题\n",
    " - 收敛问题\n\n",
    "建议：\n",
    "- 检查数据质量\n",
    "- 简化模型结构\n",
    "- 增加样本量\n"
  )
  
  writeLines(basic_report, "GLMM_Analysis_Failed_Report.txt")
  cat("失败报告已保存：GLMM_Analysis_Failed_Report.txt\n")
  stop("无法拟合模型，请检查数据")
}
# 4. 提取模型结果并识别显著交互作用
# ---------------------------------
cat("\n3. 模型结果分析\n")
cat(rep("-", 50), "\n")
# 提取固定效应结果
if(exists("model_full") && model_converged) {
  model_summary <- summary(model_full)
  coef_summary <- model_summary$coefficients
  
  cat("模型成功收敛\n")
  cat("最终采用策略：", final_strategy, "\n")
  cat("模型公式：", deparse(formula(model_full)), "\n")
  cat("固定效应数：", nrow(coef_summary), "\n\n")
} else {
  stop("模型不存在或未收敛")
}
# 计算置信区间
tryCatch({
  conf_int <- confint(model_full, method = "Wald")
  conf_int_fixed <- conf_int[grep("^(?!\\.|sigma)", rownames(conf_int), perl = TRUE), ]
}, error = function(e) {
  cat("使用Wald方法计算置信区间\n")
  conf_int_fixed <- cbind(
    coef_summary[, "Estimate"] - 1.96 * coef_summary[, "Std. Error"],
    coef_summary[, "Estimate"] + 1.96 * coef_summary[, "Std. Error"]
  )
  rownames(conf_int_fixed) <- rownames(coef_summary)
  colnames(conf_int_fixed) <- c("2.5 %", "97.5 %")
})
# 创建完整结果表
all_effects <- data.frame(
  Effect = rownames(coef_summary),
  b = round(coef_summary[, "Estimate"], 4),
  se = round(coef_summary[, "Std. Error"], 4),
  Z = round(coef_summary[, "z value"], 3),
  p = round(coef_summary[, "Pr(>|z|)"], 6),
  OR = round(exp(coef_summary[, "Estimate"]), 3),
  CI_lower = round(exp(conf_int_fixed[, 1]), 3),
  CI_upper = round(exp(conf_int_fixed[, 2]), 3),
  Significant = coef_summary[, "Pr(>|z|)"] < 0.05,
  stringsAsFactors = FALSE
)
# 输出所有效应
cat("所有固定效应结果：\n")
cat(rep("-", 80), "\n")
for(i in 1:nrow(all_effects)) {
  effect <- all_effects[i, ]
  sig_symbol <- ifelse(effect$p < 0.001, "***",
                       ifelse(effect$p < 0.01, "**",
                              ifelse(effect$p < 0.05, "*", "")))
  
  cat(sprintf("%-15s: b = %7.3f, s.e. = %6.3f, Z = %7.3f, p %s %s %s\n",
              effect$Effect,
              effect$b,
              effect$se,
              effect$Z,
              ifelse(effect$p < 0.001, "<", "="),
              ifelse(effect$p < 0.001, "0.001", sprintf("%.3f", effect$p)),
              sig_symbol))
}
# 识别显著的交互作用
interaction_effects <- all_effects[grepl(":", all_effects$Effect) & all_effects$Effect != "(Intercept)", ]
significant_interactions <- interaction_effects[interaction_effects$Significant, ]
cat("\n", rep("=", 80), "\n")
cat("显著的交互作用效应：\n")
cat(rep("=", 80), "\n")
if(nrow(significant_interactions) > 0) {
  for(i in 1:nrow(significant_interactions)) {
    effect <- significant_interactions[i, ]
    p_text <- ifelse(effect$p < 0.001, "< 0.001", paste("=", sprintf("%.3f", effect$p)))
    sig_text <- ifelse(effect$p < 0.001, " ***",
                       ifelse(effect$p < 0.01, " **",
                              ifelse(effect$p < 0.05, " *", "")))
    
    cat(sprintf("%s: b = %.3f, s.e. = %.3f, Z = %.3f, p %s%s\n",
                effect$Effect, effect$b, effect$se, effect$Z, p_text, sig_text))
  }
  cat("\n将对以上显著交互作用进行简单效应分析...\n")
} else {
  cat("未发现显著的交互作用效应\n")
}
# 新增：按照要求判断是否要对 SO × logC 做简单效应
so_logc_row <- all_effects[grepl("SO.*:.*(logC|C)", all_effects$Effect), ]

do_simple_for_so_c <- FALSE
so_c_pvalue <- NA_real_

if (nrow(so_logc_row) > 0) {
  so_c_pvalue <- so_logc_row$p[1]
  if (so_c_pvalue < 0.6) {
    cat("\nSO × logC/C 的交互 p =", sprintf("%.4f", so_c_pvalue), 
        "< 0.6 → 按照要求执行简单效应分析\n")
    do_simple_for_so_c <- TRUE
  } else {
    cat("\nSO × logC/C 的交互 p =", sprintf("%.4f", so_c_pvalue), 
        "≥ 0.6 → 不进行简单效应分析\n")
  }
} else {
  cat("\n模型中未找到 SO:logC 或 SO:C 交互项\n")
}
# 5. 简单效应分析函数（修改：将PS划分为三个水平进行分析）
# ------------------------------------
perform_simple_effects <- function(model, interaction_term, data) {
  cat("\n", rep("-", 60), "\n")
  cat("简单效应分析：", interaction_term, "\n")
  cat(rep("-", 60), "\n")
  
  simple_results <- list()
  
  # 获取模型系数和协方差矩阵
  coefs <- fixef(model)
  vcov_matrix <- vcov(model)
  coef_names <- names(coefs)
  
  cat("检测到的模型系数：", paste(coef_names, collapse = ", "), "\n")
  cat("当前分析的交互作用：", interaction_term, "\n\n")
  
  # ZT × SO 交互作用
  if(interaction_term %in% c("ZT:SO2", "ZT:SO1")) {
    cat("分析ZT在不同SO水平下的简单效应：\n\n")
    
    so_levels <- levels(data$SO)
    cat("SO的水平：", paste(so_levels, collapse = ", "), "\n")
    
    # 找到正确的交互作用项名称
    interaction_coef_name <- intersect(coef_names, c("ZT:SO2", "ZT:SO1"))[1]
    if(is.na(interaction_coef_name)) {
      cat("警告：未找到ZT:SO交互作用项\n")
      return(simple_results)
    }
    
    cat("使用的交互作用项：", interaction_coef_name, "\n\n")
    
    for(i in seq_along(so_levels)) {
      so_level <- so_levels[i]
      cat("SO =", so_level, "时ZT的效应：\n")
      
      if((i == 1 && interaction_coef_name == "ZT:SO2") ||
         (i == 2 && interaction_coef_name == "ZT:SO1")) {
        # 参考组：使用ZT的主效应
        zt_simple_b <- coefs["ZT"]
        zt_simple_se <- sqrt(vcov_matrix["ZT", "ZT"])
        cat(" (参考组，使用ZT主效应)\n")
      } else {
        # 非参考组：ZT主效应 + 交互作用效应
        zt_simple_b <- coefs["ZT"] + coefs[interaction_coef_name]
        zt_simple_se <- sqrt(
          vcov_matrix["ZT", "ZT"] +
            vcov_matrix[interaction_coef_name, interaction_coef_name] +
            2 * vcov_matrix["ZT", interaction_coef_name]
        )
        cat(" (ZT主效应 + 交互作用效应)\n")
      }
      
      z_value <- zt_simple_b / zt_simple_se
      p_value <- 2 * pnorm(abs(z_value), lower.tail = FALSE)
      
      cat(sprintf("We found %s simple effect of ZT at SO = %s",
                  ifelse(p_value < 0.05, "a significant", "a non-significant"),
                  so_level))
      cat(sprintf(" (b = %.3f, s.e. = %.3f, Z = %.3f, p %s)\n\n",
                  zt_simple_b, zt_simple_se, z_value,
                  ifelse(p_value < 0.001, "< 0.001",
                         paste("=", round(p_value, 3)))))
      
      simple_results[[paste0("ZT_at_SO", so_level)]] <- data.frame(
        Condition = paste0("SO = ", so_level),
        Effect = "ZT",
        b = round(zt_simple_b, 3),
        se = round(zt_simple_se, 3),
        Z = round(z_value, 3),
        p = round(p_value, 6),
        OR = round(exp(zt_simple_b), 3),
        Significant = p_value < 0.05
      )
    }
  }
  
  # PS × ZT 交互作用 - 修改：将PS划分为三个水平
  else if(interaction_term == "PS:ZT" || interaction_term == "ZT:PS") {
    # 确定交互作用项的确切名称
    interaction_coef_name <- intersect(coef_names, c("PS:ZT", "ZT:PS"))[1]
    
    if(!is.na(interaction_coef_name)) {
      cat("分析ZT在不同PS水平下的简单效应（PS划分为三个水平）\n\n")
      
      # 将PS划分为三个水平：低、中、高
      ps_quantiles <- quantile(data$PS, probs = c(0.33, 0.67), na.rm = TRUE)
      ps_low <- ps_quantiles[1]
      ps_high <- ps_quantiles[2]
      
      # 计算每个分组内PS的均值（更具代表性）
      ps_low_mean <- mean(data$PS[data$PS <= ps_low], na.rm = TRUE)
      ps_mid_mean <- mean(data$PS[data$PS > ps_low & data$PS <= ps_high], na.rm = TRUE)
      ps_high_mean <- mean(data$PS[data$PS > ps_high], na.rm = TRUE)
      
      cat("PS分组界限（三分位数）：\n")
      cat("低水平：PS ≤", round(ps_low, 3), "(n =", sum(data$PS <= ps_low, na.rm = TRUE), ")\n")
      cat("中水平：", round(ps_low, 3), "< PS ≤", round(ps_high, 3),
          "(n =", sum(data$PS > ps_low & data$PS <= ps_high, na.rm = TRUE), ")\n")
      cat("高水平：PS >", round(ps_high, 3), "(n =", sum(data$PS > ps_high, na.rm = TRUE), ")\n\n")
      
      # 使用每个分组的均值作为代表性值
      ps_values <- c(
        "PS低水平" = ps_low_mean,
        "PS中水平" = ps_mid_mean,
        "PS高水平" = ps_high_mean
      )
      
      cat("各水平代表性PS值（均值）：\n")
      for(level_name in names(ps_values)) {
        cat(sprintf("%-10s: PS = %.3f\n", level_name, ps_values[level_name]))
      }
      cat("\n")
      
      for(ps_level_name in names(ps_values)) {
        ps_value <- ps_values[ps_level_name]
        cat("PS", gsub("PS", "", ps_level_name), "水平 (PS =", round(ps_value, 3), ") 时ZT的效应：\n")
        
        # 计算ZT在特定PS水平下的简单效应
        zt_simple_b <- coefs["ZT"] + ps_value * coefs[interaction_coef_name]
        
        # 计算标准误
        zt_simple_se <- sqrt(
          vcov_matrix["ZT", "ZT"] +
            (ps_value^2) * vcov_matrix[interaction_coef_name, interaction_coef_name] +
            2 * ps_value * vcov_matrix["ZT", interaction_coef_name]
        )
        
        z_value <- zt_simple_b / zt_simple_se
        p_value <- 2 * pnorm(abs(z_value), lower.tail = FALSE)
        
        cat(sprintf("We found %s simple effect of ZT at %s",
                    ifelse(p_value < 0.05, "a significant", "a non-significant"),
                    ps_level_name))
        cat(sprintf(" (b = %.3f, s.e. = %.3f, Z = %.3f, p %s)\n\n",
                    zt_simple_b, zt_simple_se, z_value,
                    ifelse(p_value < 0.001, "< 0.001",
                           paste("=", round(p_value, 3)))))
        
        simple_results[[paste0("ZT_at_", ps_level_name)]] <- data.frame(
          Condition = paste0(ps_level_name, " (", round(ps_value, 3), ")"),
          Effect = "ZT",
          b = round(zt_simple_b, 3),
          se = round(zt_simple_se, 3),
          Z = round(z_value, 3),
          p = round(p_value, 6),
          OR = round(exp(zt_simple_b), 3),
          Significant = p_value < 0.05
        )
      }
    } else {
      cat("未找到PS:ZT交互作用项\n")
    }
  }
  
  # ZT × logC 交互作用
  else if(interaction_term == "ZT:logC") {
    cat("分析ZT在不同logC水平下的简单效应：\n\n")
    
    if("ZT:logC" %in% coef_names) {
      logc_quantiles <- quantile(data$logC, probs = c(0.33, 0.67), na.rm = TRUE)
      logc_low <- logc_quantiles[1]
      logc_high <- logc_quantiles[2]
      
      cat("logC分组界限：低 ≤", round(logc_low, 3), "< 中 ≤", round(logc_high, 3), "< 高\n\n")
      
      logc_values <- c(
        Low = logc_low - 0.1,
        Medium = mean(c(logc_low, logc_high)),
        High = logc_high + 0.1
      )
      
      for(logc_level_name in names(logc_values)) {
        logc_value <- logc_values[logc_level_name]
        cat("logC", logc_level_name, "水平 (logC =", round(logc_value, 3), ") 时ZT的效应：\n")
        
        zt_simple_b <- coefs["ZT"] + logc_value * coefs["ZT:logC"]
        zt_simple_se <- sqrt(
          vcov_matrix["ZT", "ZT"] +
            (logc_value^2) * vcov_matrix["ZT:logC", "ZT:logC"] +
            2 * logc_value * vcov_matrix["ZT", "ZT:logC"]
        )
        
        z_value <- zt_simple_b / zt_simple_se
        p_value <- 2 * pnorm(abs(z_value), lower.tail = FALSE)
        
        cat(sprintf("We found %s simple effect of ZT at %s logC level",
                    ifelse(p_value < 0.05, "a significant", "a non-significant"),
                    logc_level_name))
        cat(sprintf(" (b = %.3f, s.e. = %.3f, Z = %.3f, p %s)\n\n",
                    zt_simple_b, zt_simple_se, z_value,
                    ifelse(p_value < 0.001, "< 0.001",
                           paste("=", round(p_value, 3)))))
        
        simple_results[[paste0("ZT_at_logC_", logc_level_name)]] <- data.frame(
          Condition = paste0("logC ", logc_level_name, " (", round(logc_value, 3), ")"),
          Effect = "ZT",
          b = round(zt_simple_b, 3),
          se = round(zt_simple_se, 3),
          Z = round(z_value, 3),
          p = round(p_value, 6),
          OR = round(exp(zt_simple_b), 3),
          Significant = p_value < 0.05
        )
      }
    } else {
      cat("未找到ZT:logC交互作用项\n")
    }
  }
  
  # SO × PS 交互作用 - 修改：将PS划分为三个水平
  else if(interaction_term %in% c("SO1:PS", "SO2:PS", "SO:PS")) {
    # 确定交互作用项的确切名称
    interaction_coef_name <- intersect(coef_names, c("SO1:PS", "SO2:PS", "SO:PS"))[1]
    
    if(!is.na(interaction_coef_name)) {
      cat("分析SO在不同PS水平下的简单效应（PS划分为三个水平）\n\n")
      
      # 将PS划分为三个水平：低、中、高
      ps_quantiles <- quantile(data$PS, probs = c(0.33, 0.67), na.rm = TRUE)
      ps_low <- ps_quantiles[1]
      ps_high <- ps_quantiles[2]
      
      # 计算每个分组内PS的均值（更具代表性）
      ps_low_mean <- mean(data$PS[data$PS <= ps_low], na.rm = TRUE)
      ps_mid_mean <- mean(data$PS[data$PS > ps_low & data$PS <= ps_high], na.rm = TRUE)
      ps_high_mean <- mean(data$PS[data$PS > ps_high], na.rm = TRUE)
      
      cat("PS分组界限（三分位数）：\n")
      cat("低水平：PS ≤", round(ps_low, 3), "\n")
      cat("中水平：", round(ps_low, 3), "< PS ≤", round(ps_high, 3), "\n")
      cat("高水平：PS >", round(ps_high, 3), "\n\n")
      
      # 使用每个分组的均值作为代表性值
      ps_values <- c(
        "PS低水平" = ps_low_mean,
        "PS中水平" = ps_mid_mean,
        "PS高水平" = ps_high_mean
      )
      
      # 获取SO的主效应系数名称
      so_main_effect <- intersect(coef_names, c("SO1", "SO2", "SO"))[1]
      
      for(ps_level_name in names(ps_values)) {
        ps_value <- ps_values[ps_level_name]
        cat("PS", gsub("PS", "", ps_level_name), "水平 (PS =", round(ps_value, 3), ") 时SO的效应：\n")
        
        # 计算SO在特定PS水平下的简单效应
        so_simple_b <- coefs[so_main_effect] + ps_value * coefs[interaction_coef_name]
        
        # 计算标准误
        so_simple_se <- sqrt(
          vcov_matrix[so_main_effect, so_main_effect] +
            (ps_value^2) * vcov_matrix[interaction_coef_name, interaction_coef_name] +
            2 * ps_value * vcov_matrix[so_main_effect, interaction_coef_name]
        )
        
        z_value <- so_simple_b / so_simple_se
        p_value <- 2 * pnorm(abs(z_value), lower.tail = FALSE)
        
        cat(sprintf("We found %s simple effect of SO at %s",
                    ifelse(p_value < 0.05, "a significant", "a non-significant"),
                    ps_level_name))
        cat(sprintf(" (b = %.3f, s.e. = %.3f, Z = %.3f, p %s)\n\n",
                    so_simple_b, so_simple_se, z_value,
                    ifelse(p_value < 0.001, "< 0.001",
                           paste("=", round(p_value, 3)))))
        
        simple_results[[paste0("SO_at_", ps_level_name)]] <- data.frame(
          Condition = paste0(ps_level_name, " (", round(ps_value, 3), ")"),
          Effect = "SO",
          b = round(so_simple_b, 3),
          se = round(so_simple_se, 3),
          Z = round(z_value, 3),
          p = round(p_value, 6),
          OR = round(exp(so_simple_b), 3),
          Significant = p_value < 0.05
        )
      }
    } else {
      cat("未找到SO:PS交互作用项\n")
    }
  }
  
  # 分析logC在不同SO水平下的简单效应
  else if(interaction_term %in% c("SO:logC", "SO1:logC", "SO2:logC")) {
    cat("分析logC在不同SO水平下的简单效应：\n\n")
    
    # 先确定交互项的实际名称
    possible_interactions <- c("SO:logC", "SO1:logC", "SO2:logC")
    interaction_coef_name <- intersect(coef_names, possible_interactions)
    
    if(length(interaction_coef_name) > 0) {
      interaction_coef_name <- interaction_coef_name[1]
      
      # 定义SO水平（虚拟变量编码）
      so_values <- c(SO_0 = 0, SO_1 = 1)
      
      cat("SO水平分析值（虚拟变量编码）：\n")
      cat("SO = 0 (参照组)\n")
      cat("SO = 1 (实验组)\n\n")
      
      # 获取logC的主效应系数名称
      logc_main_effect <- "logC"
      
      # 检查所需的系数是否存在
      if(!logc_main_effect %in% coef_names) {
        cat("警告：未找到logC主效应系数\n")
        return()
      }
      
      if(!interaction_coef_name %in% coef_names) {
        cat("警告：未找到交互作用系数", interaction_coef_name, "\n")
        return()
      }
      
      # 确保simple_results列表存在
      if(!exists("simple_results")) {
        simple_results <- list()
      }
      
      for(level_name in names(so_values)) {
        so_value <- so_values[level_name]
        
        cat("SO =", so_value, "时logC的效应：\n")
        
        # 计算logC的简单效应
        logc_simple_b <- coefs[logc_main_effect] + so_value * coefs[interaction_coef_name]
        
        # 计算标准误
        logc_simple_se <- sqrt(
          vcov_matrix[logc_main_effect, logc_main_effect] +
            (so_value^2) * vcov_matrix[interaction_coef_name, interaction_coef_name] +
            2 * so_value * vcov_matrix[logc_main_effect, interaction_coef_name]
        )
        
        z_value <- logc_simple_b / logc_simple_se
        p_value <- 2 * pnorm(abs(z_value), lower.tail = FALSE)
        
        cat(sprintf("在SO=%d条件下，logC的效应%s显著",
                    so_value,
                    ifelse(p_value < 0.05, "", "不")))
        cat(sprintf(" (b = %.3f, s.e. = %.3f, Z = %.3f, p %s)\n\n",
                    logc_simple_b, logc_simple_se, z_value,
                    ifelse(p_value < 0.001, "< 0.001",
                           paste("=", round(p_value, 3)))))
        
        # 存储结果
        simple_results[[paste0("logC_at_SO", so_value)]] <- data.frame(
          Condition = paste0("SO = ", so_value),
          Effect = "logC",
          b = round(logc_simple_b, 3),
          se = round(logc_simple_se, 3),
          Z = round(z_value, 3),
          p = round(p_value, 6),
          OR = round(exp(logc_simple_b), 3),
          Significant = p_value < 0.05
        )
      }
      
      # 计算两个SO水平下logC效应的差异（即交互项系数本身）
      cat("logC效应在SO两个水平间的差异（交互项系数）：\n")
      diff_b <- coefs[interaction_coef_name]
      diff_se <- sqrt(vcov_matrix[interaction_coef_name, interaction_coef_name])
      diff_z <- diff_b / diff_se
      diff_p <- 2 * pnorm(abs(diff_z), lower.tail = FALSE)
      
      cat(sprintf("b = %.3f, s.e. = %.3f, Z = %.3f, p %s\n",
                  diff_b, diff_se, diff_z,
                  ifelse(diff_p < 0.001, "< 0.001", paste("=", round(diff_p, 3)))))
      
    } else {
      cat("未找到SO:logC交互作用项\n")
    }
  }
  
  # PS × logC 交互作用 - 修改：将PS划分为三个水平
  else if(interaction_term == "PS:logC" || interaction_term == "logC:PS") {
    # 确定交互作用项的确切名称
    interaction_coef_name <- intersect(coef_names, c("PS:logC", "logC:PS"))[1]
    
    if(!is.na(interaction_coef_name)) {
      cat("分析logC在不同PS水平下的简单效应（PS划分为三个水平）\n\n")
      
      # 将PS划分为三个水平：低、中、高
      ps_quantiles <- quantile(data$PS, probs = c(0.33, 0.67), na.rm = TRUE)
      ps_low <- ps_quantiles[1]
      ps_high <- ps_quantiles[2]
      
      # 计算每个分组内PS的均值（更具代表性）
      ps_low_mean <- mean(data$PS[data$PS <= ps_low], na.rm = TRUE)
      ps_mid_mean <- mean(data$PS[data$PS > ps_low & data$PS <= ps_high], na.rm = TRUE)
      ps_high_mean <- mean(data$PS[data$PS > ps_high], na.rm = TRUE)
      
      cat("PS分组界限（三分位数）：\n")
      cat("低水平：PS ≤", round(ps_low, 3), "\n")
      cat("中水平：", round(ps_low, 3), "< PS ≤", round(ps_high, 3), "\n")
      cat("高水平：PS >", round(ps_high, 3), "\n\n")
      
      # 使用每个分组的均值作为代表性值
      ps_values <- c(
        "PS低水平" = ps_low_mean,
        "PS中水平" = ps_mid_mean,
        "PS高水平" = ps_high_mean
      )
      
      for(ps_level_name in names(ps_values)) {
        ps_value <- ps_values[ps_level_name]
        cat("PS", gsub("PS", "", ps_level_name), "水平 (PS =", round(ps_value, 3), ") 时logC的效应：\n")
        
        # 计算logC在特定PS水平下的简单效应
        logc_simple_b <- coefs["logC"] + ps_value * coefs[interaction_coef_name]
        
        # 计算标准误
        logc_simple_se <- sqrt(
          vcov_matrix["logC", "logC"] +
            (ps_value^2) * vcov_matrix[interaction_coef_name, interaction_coef_name] +
            2 * ps_value * vcov_matrix["logC", interaction_coef_name]
        )
        
        z_value <- logc_simple_b / logc_simple_se
        p_value <- 2 * pnorm(abs(z_value), lower.tail = FALSE)
        
        cat(sprintf("We found %s simple effect of logC at %s",
                    ifelse(p_value < 0.05, "a significant", "a non-significant"),
                    ps_level_name))
        cat(sprintf(" (b = %.3f, s.e. = %.3f, Z = %.3f, p %s)\n\n",
                    logc_simple_b, logc_simple_se, z_value,
                    ifelse(p_value < 0.001, "< 0.001",
                           paste("=", round(p_value, 3)))))
        
        simple_results[[paste0("logC_at_", ps_level_name)]] <- data.frame(
          Condition = paste0(ps_level_name, " (", round(ps_value, 3), ")"),
          Effect = "logC",
          b = round(logc_simple_b, 3),
          se = round(logc_simple_se, 3),
          Z = round(z_value, 3),
          p = round(p_value, 6),
          OR = round(exp(logc_simple_b), 3),
          Significant = p_value < 0.05
        )
      }
    } else {
      cat("未找到PS:logC交互作用项\n")
    }
  }
  
  else {
    cat("未识别的交互作用项：", interaction_term, "\n")
    cat("可用的交互作用项：", paste(coef_names[grepl(":", coef_names)], collapse = ", "), "\n")
  }
  
  return(simple_results)
}
# 6. 执行简单效应分析
# ------------------
cat("\n4. 简单效应分析\n")
cat(rep("-", 50), "\n")
all_simple_results <- list()

# 第一部分：照常处理真正显著的交互（p < 0.05）
if (exists("significant_interactions") && nrow(significant_interactions) > 0) {
  for (i in 1:nrow(significant_interactions)) {
    int_name <- significant_interactions$Effect[i]
    # 避免重复处理 SO:C 这组（留给下面特殊处理）
    if (!grepl("SO.*:.*(logC|C)", int_name)) {
      cat("处理显著交互：", int_name, "\n")
      simple_eff <- perform_simple_effects(model_full, int_name, data_final)
      all_simple_results <- c(all_simple_results, simple_eff)
    }
  }
}

# 第二部分：特殊处理 SO × logC / C（按 p < 0.6 判断）
if (do_simple_for_so_c && nrow(so_logc_row) > 0) {
  int_name_so_c <- so_logc_row$Effect[1]
  cat("特别执行简单效应分析（因交互 p < 0.6）：", int_name_so_c, "\n")
  
  # 这里调用你原来的函数
  simple_eff_soc <- perform_simple_effects(model_full, int_name_so_c, data_final)
  all_simple_results <- c(all_simple_results, simple_eff_soc)
} else {
  cat("没有显著的交互作用，跳过简单效应分析\n")
}
# 7. 汇总所有简单效应结果
# ----------------------
if(length(all_simple_results) > 0) {
  cat("\n", rep("=", 80), "\n")
  cat("所有简单效应分析结果汇总\n")
  cat(rep("=", 80), "\n")
  
  simple_effects_df <- do.call(rbind, all_simple_results)
  rownames(simple_effects_df) <- NULL
  
  # 按显著性排序
  simple_effects_df <- simple_effects_df[order(simple_effects_df$p), ]
  
  cat("简单效应结果表（按p值排序）：\n")
  print(simple_effects_df)
  
  # 输出格式化的简单效应结果
  cat("\n格式化的简单效应结果：\n")
  cat(rep("-", 80), "\n")
  for(i in 1:nrow(simple_effects_df)) {
    result <- simple_effects_df[i, ]
    sig_symbol <- ifelse(result$Significant,
                         ifelse(result$p < 0.001, " ***",
                                ifelse(result$p < 0.01, " **", " *")), "")
    
    cat(sprintf("%-35s: b = %7.3f, s.e. = %6.3f, Z = %7.3f, p %s%s\n",
                paste0(result$Effect, " at ", result$Condition),
                result$b,
                result$se,
                result$Z,
                ifelse(result$p < 0.001, "< 0.001",
                       paste("=", sprintf("%.3f", result$p))),
                sig_symbol))
  }
}
# 8. 生成可视化
# -------------
cat("\n5. 生成可视化图表\n")
cat(rep("-", 50), "\n")
# ===================== 森林图绘制（Y轴标签去除SO水平标识） =====================
# 依赖包：ggplot2, dplyr
# 前提：已存在 all_effects 数据框（包含所有固定效应结果）

# 准备绘图数据
effects_plot_data <- all_effects %>%
  filter(Effect != "(Intercept)") %>%
  mutate(
    Effect_type = ifelse(grepl(":", Effect), "Interaction", "Main effect"),
    # 构建Y轴标签（无“Main effect”后缀，长标签换行）
    Effect_label = case_when(
      # 主效应
      Effect == "ZT" ~ "ZT",
      Effect == "logC" ~ "logC",
      Effect == "PS" ~ "loss–to–gain probability ratio",
      Effect %in% c("SO1", "SO2") ~ "task condition",
      
      # 交互作用
      Effect == "ZT:logC" ~ "ZT × logC",
      Effect %in% c("ZT:SO1", "ZT:SO2") ~ "ZT × task condition",
      Effect == "ZT:PS" ~ "ZT ×\nloss–to–gain probability ratio",  # 换行
      
      # logC × task condition (原 task condition × logC)
      Effect %in% c("SO1:logC", "SO2:logC") ~ "logC × task condition",
      
      # logC × PS
      Effect == "PS:logC" ~ "logC ×\nloss–to–gain probability ratio",  # 换行
      
      # task condition × PS
      Effect %in% c("SO1:PS", "SO2:PS") ~ "task condition ×\nloss–to–gain probability ratio",  # 换行
      
      TRUE ~ Effect  # 保底
    ),
    # 限制OR显示范围
    OR_plot = pmax(pmin(OR, 100), 0.01)
  ) %>%
  # 去重（每个标签应唯一）
  distinct(Effect_label, .keep_all = TRUE)

# 定义Y轴顺序（从上到下）—— 已对调 task condition 和 loss–to–gain probability ratio
user_order <- c(
  "ZT",
  "logC",
  "task condition",                      # 原为 loss–to–gain probability ratio
  "loss–to–gain probability ratio",       # 原为 task condition
  "ZT × logC",
  "ZT × task condition",
  "ZT ×\nloss–to–gain probability ratio",
  "logC × task condition",
  "logC ×\nloss–to–gain probability ratio",
  "task condition ×\nloss–to–gain probability ratio"
)

# 将Effect_label转换为因子，指定顺序（rev使其第一个在顶部）
effects_plot_data$Effect_label <- factor(effects_plot_data$Effect_label,
                                         levels = rev(user_order))

# 绘制森林图
p_forest <- ggplot(effects_plot_data, aes(x = OR_plot, y = Effect_label)) +
  geom_point(size = 4, aes(color = Significant, shape = Effect_type)) +
  geom_errorbarh(aes(xmin = pmax(CI_lower, 0.01), xmax = pmin(CI_upper, 100)),
                 height = 0.3, linewidth = 0.8) +
  geom_vline(xintercept = 1, linetype = "dashed", color = "red", alpha = 0.7) +
  scale_x_log10(
    breaks = c(0.01, 0.1, 1, 10, 100),
    labels = c("0.01", "0.1", "1", "10", "100")
  ) +
  scale_color_manual(
    values = c("TRUE" = "#D32F2F", "FALSE" = "#757575"),
    labels = c("TRUE" = expression(Significant~"("~italic(p)<0.05~")"),
               "FALSE" = "Non-significant")
  ) +
  scale_shape_manual(
    values = c("Main effect" = 16, "Interaction" = 17),
    name = "Effect type"
  ) +
  labs(
    title = "Forest plot of all fixed effects (odds ratios with 95% CI)",
    x = "Odds Ratio (OR, log scale)",
    y = "Effects"
  ) +
  theme_minimal(base_size = 12) +
  theme(
    text = element_text(family = "Palatino Linotype", size = 9),
    plot.title = element_text(face = "bold", size = 9, hjust = 0.5),
    axis.title = element_text(face = "bold"),
    axis.text.y = element_text(lineheight = 0.8),  # 多行标签行距
    legend.position = "bottom",
    legend.title = element_blank()
  )

# 显示图形
print(p_forest)

ggsave("Forest_Plot_Custom_Order.png", p_forest, width = 12, height = 8, dpi = 300)

# 9. 保存完整结果
# ---------------
cat("\n6. 保存分析结果\n")
cat(rep("-", 50), "\n")
# 准备Excel输出
if(exists("all_effects") && exists("model_full")) {
  excel_results <- list(
    "1_所有固定效应" = all_effects,
    "2_显著交互作用" = if(exists("significant_interactions") && nrow(significant_interactions) > 0) significant_interactions else data.frame(Message = "无显著交互作用"),
    "3_简单效应结果" = if(exists("simple_effects_df")) simple_effects_df else data.frame(Message = "无简单效应分析"),
    "4_模型信息" = data.frame(
      指标 = c("观测数", "被试数", "AIC", "BIC", "对数似然", "最终策略"),
      数值 = c(nobs(model_full),
             length(unique(data_final$Subject)),
             round(AIC(model_full), 2),
             round(BIC(model_full), 2),
             round(as.numeric(logLik(model_full)), 2),
             final_strategy)
    ),
    "5_数据概况" = {
      var_names <- c("SO水平数", "PS范围", "ZT范围", "logC范围", "Choice分布0", "Choice分布1")
      var_info <- c(
        length(levels(data_final$SO)),
        paste(range(data_final$PS, na.rm = TRUE), collapse = " - "),
        paste(round(range(data_final$ZT, na.rm = TRUE), 2), collapse = " - "),
        paste(round(range(data_final$logC, na.rm = TRUE), 2), collapse = " - "),
        sum(data_final$Choice == 0),
        sum(data_final$Choice == 1)
      )
      
      data.frame(变量 = var_names, 信息 = var_info)
    }
  )
} else {
  excel_results <- list(
    "错误信息" = data.frame(
      信息 = "模型分析失败，请检查数据和模型设置",
      时间 = Sys.time()
    )
  )
}
# 保存Excel文件
excel_filename <- paste0("Complete_GLMM_Analysis_",
                         format(Sys.time(), "%Y%m%d_%H%M%S"), ".xlsx")
tryCatch({
  write_xlsx(excel_results, excel_filename)
  cat("Excel结果已保存：", excel_filename, "\n")
}, error = function(e) {
  cat("Excel保存失败:", e$message, "\n")
})
# 生成详细报告
if(exists("all_effects") && exists("model_full")) {
  report_text <- paste0(
    "GLMM分析报告（ZT、SO、PS、logC对Choice的影响，不包含L和R）\n",
    "================================================\n",
    "分析时间：", Sys.time(), "\n",
    "数据文件：R-data.xlsx\n",
    "数据路径：C:/Users/黄顺航/supplementary material/\n\n",
    
    "变量说明：\n",
    "- 因变量：Choice（二分变量，0/1，由连续变量转换）\n",
    "- 被试内变量：SO（", length(levels(data_final$SO)), "水平）、PS（连续变量）\n",
    "- 被试间变量：ZT（连续变量）、logC（连续变量，替代原C变量）\n",
    "- 随机效应：Subject（被试）\n\n",
    
    "1. 数据概况\n",
    "-----------\n",
    "观测数：", nrow(data_final), "\n",
    "被试数：", length(unique(data_final$Subject)), "\n",
    "Choice分布：", paste(names(table(data_final$Choice)), "=", table(data_final$Choice), collapse = ", "), "\n",
    "SO水平：", paste(levels(data_final$SO), collapse = ", "), "\n",
    "PS范围：", paste(round(range(data_final$PS, na.rm = TRUE), 3), collapse = " - "), "\n",
    "ZT范围：", paste(round(range(data_final$ZT, na.rm = TRUE), 3), collapse = " - "), "\n",
    "logC范围：", paste(round(range(data_final$logC, na.rm = TRUE), 3), collapse = " - "), "\n\n",
    
    "2. 优化策略说明\n",
    "---------------\n",
    "本版本采用渐进式模型拟合策略：\n",
    "最终采用策略：", final_strategy, "\n\n",
    
    "3. 主要发现\n",
    "-----------\n",
    "总固定效应数：", nrow(all_effects) - 1, "个（除截距）\n",
    "显著主效应：", sum(all_effects$Significant & !grepl(":", all_effects$Effect) & all_effects$Effect != "(Intercept)"), "个\n"
  )
  
  if(exists("significant_interactions")) {
    report_text <- paste0(report_text, "显著交互作用：", nrow(significant_interactions), "个\n")
  }
  
  if(length(all_simple_results) > 0) {
    report_text <- paste0(report_text,
                          "简单效应分析：", length(all_simple_results), "个条件\n"
    )
    if(exists("simple_effects_df")) {
      report_text <- paste0(report_text, "显著简单效应：", sum(simple_effects_df$Significant), "个\n")
    }
  }
  
  report_text <- paste0(report_text,
                        "\n4. 关于统计结果的解释\n",
                        "--------------------\n",
                        "a) 主效应vs简单效应的关系：\n",
                        " - 主效应反映变量在所有条件下的平均效应\n",
                        " - 简单效应反映变量在特定条件下的效应\n",
                        " - 当存在交互作用时，主效应可能不显著但简单效应显著\n",
                        " - 这是因为不同条件下的效应可能相互抵消（Simpson悖论）\n\n",
                        
                        "b) 简单效应分析说明：\n",
                        " - 对于连续变量PS，将其划分为低、中、高三个水平进行分析\n",
                        " - 使用三分位数（33%和67%）作为划分界限\n",
                        " - 每个水平使用该组内的均值作为代表性值\n"
  )
  
  report_filename <- paste0("Complete_GLMM_Report_", format(Sys.time(), "%Y%m%d_%H%M%S"), ".txt")
  writeLines(report_text, report_filename)
  cat("报告已保存：", report_filename, "\n")
} else {
  cat("跳过报告生成：分析未完成\n")
}
# 10. 总结
# --------
cat("\n", rep("=", 80), "\n")
cat("GLMM分析完成！（不包含L和R变量）\n")
cat(rep("=", 80), "\n\n")
cat("✅ 分析结果总结：\n")
if(exists("all_effects")) {
  cat("1. 总固定效应：", nrow(all_effects) - 1, "个\n")
  cat("2. 显著主效应：", sum(all_effects$Significant & !grepl(":", all_effects$Effect) & all_effects$Effect != "(Intercept)"), "个\n")
} else {
  cat("1. 分析未完成\n")
}
if(exists("significant_interactions")) {
  cat("3. 显著交互作用：", nrow(significant_interactions), "个\n")
} else {
  cat("3. 交互作用分析未完成\n")
}
if(length(all_simple_results) > 0) {
  cat("4. 简单效应分析：", length(all_simple_results), "个条件\n")
  if(exists("simple_effects_df")) {
    cat("5. 显著简单效应：", sum(simple_effects_df$Significant), "个\n")
  }
}
cat("\n📁 输出文件：\n")
cat("- Excel详细结果：", excel_filename, "\n")
if(exists("forest_plot_filename")) {
  cat("- 森林图：", forest_plot_filename, "\n")
}
if(exists("report_filename")) {
  cat("- 分析报告：", report_filename, "\n")
}
cat("\n✅ 分析完成验证：\n")
cat("- 数据预处理：✅ 成功\n")
cat("- 模型拟合：✅ 成功\n")
cat("- 简单效应分析：✅ 完成\n")
cat("- 结果输出：✅ 完整\n")
cat(rep("=", 80), "\n")
